# Supplementary material for: The developmental regulator PKL is required to maintain correct DNA methylation patterns at RNA-directed DNA methylation loci
Source: Genome Biol. 2017 May 31;18:103. doi: 10.1186/s13059-017-1226-y (PMC5452414; doi:10.1186/s13059-017-1226-y)
Supplement: Supplementary file 2 — Statistics of RNA-seq data. Table S2. List of differentially expressed genes in the pkl mutant identified by RNA-seq. Table S3. List of differentially expressed TEs in the pkl mutant identified by RNA-seq. Table S4. Transcript level of genes involved in DNA methylation regulation. Table S5. List of primers used in this study. (XLSX 218 kb) [file 13059_2017_1226_MOESM2_ESM.xlsx]

## Sheet: S1
Table S1. Statistics of RNA-seq data
sample	total_read_pair	after_trimming	uniq_mapped	assigned
wt_rep1	19154238	18841136	18381069	18003317
wt_rep2	18757664	18338068	16305811	15242073
wt_rep3	22200195	21445495	20397618	19416098
pkl_rep1	19450025	19154395	18545345	18153227
pkl_rep2	25806099	25192484	22809312	21475250
pkl_rep3	19941398	19510643	17263760	15966707
nrpd1_rep1	19717879	19409263	18934934	18536446
nrpd1_rep2	23219662	22772755	21781170	21134550
nrpd1_rep3	23619033	23115546	21742932	20806321
nrpe1_rep1	18170827	17883168	17109070	16580757
nrpe1_rep2	16359281	16045623	9876440	7204299
nrpe1_rep3	21229285	20797127	19182800	18265459

## Sheet: S2
Table S2. List of differentially expressed genes in the pkl mutant identified by RNA-seq
	name	biotype	wt_rep1	wt_rep2	wt_rep3	pkl_rep1	pkl_rep2	pkl_rep3	nrpd1_rep1	nrpd1_rep2	nrpd1_rep3	nrpe1_rep1	nrpe1_rep2	nrpe1_rep3	logFC.pkl	fdr.pkl
AT1G01590	FRO1	protein_coding	0.0262626	0.0310203	0.0487032	0.390685	0.572433	0.651474	0.0765217	0	0.0227245	0.0285158	0	0.0517713	3.71074	1.64494e-08
AT1G01900	SBTI1.1	protein_coding	4.6062	3.30706	2.36582	1.79143	1.41967	1.04384	4.40793	2.73124	3.04785	4.58461	3.32909	3.29379	-1.34351	0.00161841
AT1G02220	NAC003	protein_coding	6.07591	9.06775	10.0876	16.0415	19.8582	17.4513	8.17391	12.7644	17.9745	10.2078	11.285	16.5903	1.0169	0.000812476
AT1G02460	AT1G02460	protein_coding	2.64648	1.63565	0.88455	0.82401	0.257979	0.381681	2.30137	0.838841	1.27811	2.23869	1.30731	1.0616	-1.88926	0.0253418
AT1G02770	AT1G02770	protein_coding	0.0912074	0.538652	0.211427	0.859315	0.726387	1.2341	0.132876	0.155389	0.3946	0.247582	0.569811	0.449492	1.69226	0.0448813
AT1G02940	GSTF5	protein_coding	0.792475	0.0850945	0.133602	1.42897	2.59702	2.76191	0.699712	0.368217	0.374026	0.782242	0.180034	0.568074	2.59482	2.1712e-05
AT1G03106	AT1G03106	protein_coding	0.178602	0.210958	0.0552022	4.19202	3.19419	4.16193	0.0578218	0	0.154541	0.129284	0	0.234719	4.59386	1.52285e-09
AT1G03770	RING1B	protein_coding	3.71641	2.57053	4.12898	18.7275	14.7078	22.6511	3.25182	3.62213	4.3456	3.88985	4.18342	4.15809	2.34732	2.96606e-28
AT1G04880	HMGB15	protein_coding	0.0350002	0.124022	0.227174	1.2496	0.381442	0.315717	0.237955	0.119259	0.211995	0.152012	0.174929	0.275983	2.26149	0.047548
AT1G06080	ADS1	protein_coding	15.2977	17.3162	12.2005	3.97346	3.3588	2.41281	6.10229	9.73466	8.98214	9.83759	8.87448	14.0012	-2.26143	4.40855e-16
AT1G06350	AT1G06350	protein_coding	2.80142	2.39611	2.37365	1.05383	1.29573	0.92584	2.15791	1.64577	2.63298	2.67466	2.17262	2.14232	-1.26336	0.000360711
AT1G07400	HSP17.8	protein_coding	1.49755	5.22612	2.39845	0.877606	1.65489	0.921034	1.78504	4.2909	3.88739	1.55212	3.40211	3.08629	-1.43936	0.0461828
AT1G07430	AIP1	protein_coding	1.13108	0.866587	0.340145	0.090952	0.179393	0.0689382	0.385977	0.156244	1.13741	0.398311	0.611144	1.86813	-2.80276	0.00850657
AT1G10060	BCAT1	protein_coding	10.4687	10.5045	8.36404	5.54394	5.19758	4.4122	10.4144	12.0346	8.81655	9.98744	9.65165	7.81401	-1.02294	0.00130383
AT1G11070	AT1G11070	protein_coding	0.513895	0.501428	0.642242	13.2288	9.64646	11.866	0.802923	0.304527	0.541329	0.727806	0.725856	0.638655	4.31544	2.61334e-31
AT1G12010	AT1G12010	protein_coding	11.0833	14.9685	16.9289	27.0108	35.8693	33.3738	13.4765	17.5651	19.1803	12.454	12.1308	14.9044	1.09522	8.36341e-10
AT1G12020	AT1G12020	protein_coding	7.60895	8.38822	5.93821	12.5769	20.9437	14.0847	8.25229	9.50639	7.5166	9.56988	7.92272	7.06226	1.04262	0.000678874
AT1G12030	AT1G12030	protein_coding	1.4529	1.25407	0.984476	2.38302	7.21433	2.77237	0.922648	0.380812	0.435172	1.75957	0.418932	0.605865	1.65547	0.0416546
AT1G12845	AT1G12845	protein_coding	29.0219	64.2458	49.5433	16.6785	28.4386	22.2132	23.7072	36.4283	39.747	23.1644	27.6171	43.4765	-1.15204	0.0143381
AT1G13420	SOT8	protein_coding	7.37246	8.32944	5.64714	18.5741	16.699	14.9218	5.55933	8.81566	4.79434	8.05471	6.17933	4.10724	1.16375	0.00158546
AT1G13540	AT1G13540	protein_coding	1.01877	1.41261	0.944644	0.439287	0.4456	0.699222	0.946452	1.0565	1.14982	0.913801	0.664144	0.960494	-1.16273	0.00933412
AT1G14120	AT1G14120	protein_coding	13.4896	9.37255	8.95904	5.13833	3.67826	3.47361	6.21079	5.72562	6.62371	9.42674	5.94883	8.14321	-1.44359	9.99486e-05
AT1G14280	PKS2	protein_coding	22.612	29.25	35.0685	12.4424	15.1039	15.709	20.6511	24.2016	21.4277	19.998	16.952	23.294	-1.07358	6.97962e-09
AT1G14520	MIOX1	protein_coding	2.3744	2.85052	5.19729	1.08089	2.21895	2.06281	2.2683	2.48682	3.33439	3.25434	2.43178	5.02593	-1.02464	0.0219202
AT1G14540	PER4	protein_coding	4.28323	4.0904	3.54906	0.72304	1.33698	0.770677	1.54895	4.73547	6.93927	1.6327	1.93577	6.15299	-2.14027	0.00581599
AT1G14550	PER5	protein_coding	1.78251	1.96959	1.22628	0.285127	0.241021	0.0648347	0.111693	1.22453	2.13942	0.437035	0.718458	2.55038	-3.06849	0.0128861
AT1G15310	SRP-54A	protein_coding	3.84419	4.65604	3.14157	8.23876	9.12187	8.19153	3.3223	3.71867	3.63639	3.14819	5.21031	4.39912	1.06859	2.80533e-07
AT1G16705	AT1G16705	protein_coding	0.210932	0.664384	0.260778	1.3946	1.41464	2.85404	0.136577	0	0.304192	0.0763429	0.351408	0.138603	2.2462	0.000624516
AT1G17250	AtRLP3	protein_coding	0.440254	0.722236	0.725723	0.800466	1.64034	1.79259	0.475101	0.770889	0.994685	0.584253	1.10018	1.20538	1.08584	0.031648
AT1G17300	AT1G17300	protein_coding	1.83819	1.7936	1.63033	4.5179	3.21602	4.23543	2.25106	2.04241	1.38309	3.03724	2.19693	1.33916	1.11028	0.0391623
AT1G17420	LOX3	protein_coding	4.47068	5.81308	3.83186	2.1051	2.04717	1.31318	4.83468	3.6163	3.60833	4.09959	4.92886	3.68444	-1.42862	1.42408e-05
AT1G17700	PRA1F1	protein_coding	4.74923	3.25194	4.46748	1.84305	1.90415	1.62979	2.67399	3.75244	2.50138	2.46624	3.61205	2.91719	-1.28185	9.3813e-05
AT1G18180	AT1G18180	protein_coding	3.89876	4.20709	5.57882	9.49934	10.4106	11.7771	4.06712	3.73115	3.70671	4.181	2.7665	4.55444	1.13439	1.03645e-08
AT1G18410	AT1G18410	protein_coding	0.0324542	0.210835	0.225695	0.370141	0.29928	0.585501	0.0788019	0.0967605	0.154451	0.26429	0.162204	0.159942	1.33043	0.0139526
AT1G18835	MIF3	protein_coding	5.94465	3.51079	2.75605	1.47389	1.09016	0.209466	7.21709	4.11443	1.92892	5.44613	1.85694	2.38035	-2.15706	0.0454179
AT1G18870	ICS2	protein_coding	7.05109	5.16704	4.56328	2.99694	2.91937	2.82323	5.39478	3.72643	3.73541	4.62488	4.45905	4.16994	-1.0199	0.00313068
AT1G19250	FMO1	protein_coding	3.3741	7.29394	4.81094	1.10489	1.76121	0.53837	1.76219	6.67032	12.3668	1.90092	3.65907	8.25144	-2.23378	0.00850657
AT1G19510	RL5	protein_coding	4.43231	3.78721	6.03354	1.02878	1.73928	1.48867	3.75528	4.90029	4.56959	3.27665	4.71328	6.41362	-1.8026	3.37818e-06
AT1G19610	PDF1.4	protein_coding	1.50461	2.36958	1.97644	11.1914	7.77839	12.724	3.53157	4.0587	2.16986	4.2204	3.44665	4.0783	2.3645	1.60856e-11
AT1G19960	AT1G19960	protein_coding	37.6401	62.6748	35.7496	25.275	19.6122	20.4838	33.5111	37.8527	68.7574	26.5368	29.3942	60.1586	-1.12213	0.0362656
AT1G20350	TIM17-1	protein_coding	0.631197	1.49109	0.819376	0.312992	0.264575	0.284683	0.490434	1.07536	1.25617	0.479746	1.10414	2.05306	-1.79223	0.0256751
AT1G20795	AT1G20795	protein_coding	0	0	0	1.22707	1.37066	0.697553	0	0	0	0.28788	0.883411	0.653319	7.5583	1.56429e-13
AT1G22430	AT1G22430	protein_coding	40.225	38.814	48.4155	17.2857	23.2981	22.2398	42.5544	46.4648	36.6631	41.868	43.4636	39.7207	-1.0935	3.91441e-10
AT1G22710	SUC2	protein_coding	100.669	77.5152	78.967	46.8349	33.1861	29.3299	89.1959	71.3609	83.421	95.4614	72.0996	86.7405	-1.29931	2.36805e-06
AT1G22880	CEL5	protein_coding	0.872292	0.963844	1.53937	3.26501	1.81637	2.34784	1.5031	1.62993	1.19304	1.34432	1.54698	1.46994	1.07542	0.0169533
AT1G22980	AT1G22980	protein_coding	0.529003	0.669468	1.05109	2.17349	1.71056	1.06514	0.513788	0.579378	0.751995	0.205139	0.0944259	0.446924	1.079	0.0441127
AT1G23060	AT1G23060	protein_coding	2.08165	3.44226	2.79876	1.03223	1.25066	1.6039	1.14567	2.21655	1.86125	1.28081	1.64729	2.35954	-1.16917	0.0028229
AT1G23730	BCA3	protein_coding	5.13069	11.9886	7.96342	1.99108	4.48822	3.83579	5.52477	6.65083	7.43132	4.23872	7.52563	9.89424	-1.35031	0.00237544
AT1G24147	AT1G24147	protein_coding	13.621	29.5653	9.75945	1.75435	3.48498	1.29649	13.4869	11.9043	13.7758	11.3323	13.2617	18.8306	-3.07212	4.00561e-08
AT1G24148	AT1G24148	protein_coding	14.3769	13.9077	7.83235	1.18466	1.39481	1.20258	10.0272	7.66794	7.05062	11.6268	7.88913	9.75543	-3.32982	1.75845e-19
AT1G24320	GCS2	protein_coding	0.703105	0.934289	0.957544	0.261487	0.313136	0.247747	0.874944	0.767386	1.21677	1.19286	0.988334	1.19112	-1.70018	1.30056e-05
AT1G24380	AT1G24380	protein_coding	0	0	0	0.0379646	0.0962755	0.172654	0.223078	0.163046	0.165618	0.24939	0	0.113194	4.34522	0.0424751
AT1G26920	AT1G26920	protein_coding	50.0972	67.1612	58.5295	35.3995	30.5535	24.572	55.894	59.6383	47.1412	54.8033	50.546	49.6252	-1.01653	0.000521571
AT1G27020	AT1G27020	protein_coding	43.0084	107.101	100.061	156.712	324.059	403.907	47.7751	156.854	162.116	60.0273	104.975	122.025	1.74778	0.00644007
AT1G27565	AT1G27565	protein_coding	0	0	0	3.52982	5.51549	2.67547	0	0	0	0	0	0.106307	8.09212	1.41715e-16
AT1G28620	AT1G28620	pseudogene	1.50215	0.967787	1.23457	0.135431	0.0858609	0.153977	1.72421	1.1051	1.15208	1.7793	1.53565	1.14409	-3.36843	2.37071e-10
AT1G29020	AT1G29020	protein_coding	2.09729	3.21266	2.00545	1.00748	1.29119	1.1824	1.2731	1.50741	2.4102	2.5263	2.62053	3.81138	-1.13314	0.00629156
AT1G30935	AT1G30935	pseudogene	0.500086	0.632873	0.49682	1.73585	1.46733	1.40969	0.55509	0.912847	0.958156	0.310281	0.0892643	0.352078	1.4398	7.99088e-05
AT1G31580	ECS1	protein_coding	308.931	446.247	264.992	52.1582	58.5411	40.1338	327.562	224.954	363.782	258.054	214.591	423.276	-2.8283	4.38545e-16
AT1G31690	AT1G31690	protein_coding	9.91296	9.12833	6.71016	0.758321	0.961524	0.523459	11.9884	8.97932	6.94706	10.8227	10.0317	8.42486	-3.57581	2.5252e-26
AT1G31885	NIP3-1	protein_coding	1.82865	0.60748	1.32468	0.566735	0.574879	0.57991	1.83156	1.36301	1.63175	1.61325	0.856827	1.52078	-1.21304	0.0414952
AT1G32540	LOL1	protein_coding	12.9263	8.30223	7.53479	4.48854	3.88044	4.09803	13.387	8.26568	7.6247	11.8388	7.79713	7.77288	-1.28767	0.0045721
AT1G33090	AT1G33090	protein_coding	0.765087	0.795247	0.8513	0.424911	0.436148	0.310564	0	0	0	0.498437	0.305909	0.542957	-1.08719	0.0238732
AT1G33720	CYP76C6	protein_coding	1.75406	3.04681	2.55126	1.0915	1.44165	1.20219	2.3717	1.75787	2.79744	1.97924	2.66439	3.25438	-1.02991	0.00631498
AT1G34330	AT1G34330	pseudogene	1.8194	2.0858	1.73664	4.13946	3.67856	4.46497	0	0.36467	0.185211	1.56878	2.13959	2.32073	1.05061	0.00705661
AT1G34510	PER8	protein_coding	2.80485	3.36729	2.34495	6.65782	8.17204	7.31033	0	0.509194	0.437654	3.29513	3.21736	4.12424	1.30444	0.00247313
AT1G34760	GRF11	protein_coding	6.64014	8.34104	11.581	2.56095	3.09257	3.98124	5.57904	6.37463	6.83999	6.17986	9.35031	9.03812	-1.53372	8.17495e-07
AT1G35230	AGP5	protein_coding	1.17413	3.20038	1.59117	0.806146	0.984306	0.407352	1.66668	2.07728	1.95375	2.45166	2.25701	2.4926	-1.42301	0.00993461
AT1G35730	APUM9	protein_coding	0.0327701	0	0.0607713	0.064999	0.38461	0.554251	0.763862	0.977024	0.765594	1.42327	2.70242	1.87339	3.07616	0.00126925
AT1G35910	TPPD	protein_coding	2.3375	2.19941	1.17555	0.27504	0.498201	0.357377	1.07742	1.4512	1.81691	1.37657	0.792046	1.13245	-2.38871	8.97805e-06
AT1G44050	AT1G44050	protein_coding	0.862888	0.436803	0.640081	0.195603	0.124009	0.250188	0.431008	0.0630038	0.191993	0.669229	0.308047	0.243001	-1.85239	0.0339123
AT1G44180	AT1G44180	protein_coding	1.74232	1.39942	1.4863	0.622057	0.525831	0.746535	1.52299	1.84039	2.59307	1.70263	1.91577	1.85471	-1.37484	0.000151843
AT1G45163	AT1G45163	protein_coding	10.3619	12.1558	14.9674	3.56525	2.60009	2.62284	7.6677	10.3879	5.55034	5.4341	3.523	5.07185	-2.14795	2.84731e-10
AT1G45201	ATTLL1	protein_coding	123.098	97.6198	69.115	46.9211	36.7606	34.0053	67.4574	50.5571	56.5899	81.0353	40.917	63.7243	-1.377	0.000173251
AT1G47270	TULP6	protein_coding	10.5927	9.34463	11.019	3.87379	4.10706	4.77752	9.22706	10.1512	11.7435	9.52466	10.5056	10.408	-1.35745	2.52024e-18
AT1G47540	ATTI7	protein_coding	0	0	0	11.3972	0	1.01631	0	0	0	0	0	0	8.16776	0.0414482
AT1G47760	AGL102	protein_coding	3.20261	1.65497	2.59838	10.6203	6.87991	7.10939	2.52728	2.72812	1.64538	2.71671	1.75071	3.35394	1.64291	0.000330816
AT1G47820	AT1G47820	protein_coding	8.58338	12.0029	12.1669	16.4379	28.7001	28.5897	9.86966	15.2117	11.5247	10.1768	9.12224	11.0858	1.09461	0.000694114
AT1G48390	AT1G48390	protein_coding	1.07334	0.950839	0.953771	1.55236	2.66194	2.16836	0.999033	0.99051	0.851345	0.825511	0.782321	0.661209	1.02976	0.0028894
AT1G48400	AT1G48400	protein_coding	0.144086	0.255284	0.167003	0.785931	0.483167	0.731093	0.0699712	0	0.0623376	0.0391121	0.0900169	0.0710093	1.73866	0.00193567
AT1G48750	AT1G48750	protein_coding	54.6264	40.6431	42.3201	37.1632	14.2092	18.5358	43.0392	25.1366	38.3438	50.333	40.8253	36.9349	-1.03298	0.0489627
AT1G49570	PER10	protein_coding	13.2509	23.4771	16.7686	5.20699	7.68518	6.34291	10.7248	20.4456	36.885	12.6685	17.7022	40.6196	-1.54686	0.0382125
AT1G49940	AT1G49940	protein_coding	0.943129	0.644939	1.65695	0.246142	0.540972	0.391789	1.30169	0.761113	1.07378	0.700663	0.496179	0.587111	-1.51256	0.00921746
AT1G50390	AT1G50390	protein_coding	1.38548	2.08279	1.05109	6.37056	6.54659	6.67489	1.71263	1.28751	0.980864	0.820556	0.314753	1.11731	2.06983	3.28986e-11
AT1G50750	AT1G50750	protein_coding	0	0.048761	0	0.327531	0.328777	0.186192	0.040095	0.0879151	0.0178604	0.0896483	0.0515816	0.0813796	4.03282	4.89071e-07
AT1G51035	AT1G51035	protein_coding	0.974479	1.15102	2.03304	3.1409	5.31007	4.9445	0.473226	1.45268	1.4756	0.793564	3.04399	1.20062	1.57661	0.00362384
AT1G51080	AT1G51080	protein_coding	6.11054	8.38792	5.768	18.8354	20.6751	16.5111	6.30906	5.72105	5.2397	5.61865	6.46569	4.88338	1.40325	6.08554e-09
AT1G51090	AT1G51090	protein_coding	10.3559	18.3052	7.58789	4.812	7.64957	2.53134	6.18958	7.58782	6.95556	4.71793	8.50571	10.7069	-1.33722	0.0489572
AT1G51880	RHS6	protein_coding	0.399304	0.471642	0.584604	0.0208425	0.10571	0.260663	0.0204116	0.107414	0.127293	0.547658	0.262592	0.559289	-2.01657	0.00174869
AT1G52030	F-ATMBP	protein_coding	2.81644	2.92647	2.33661	0.987065	0.940891	0.692444	1.80991	1.15449	1.46587	2.29931	2.75178	2.46294	-1.68377	4.32138e-07
AT1G52040	MBP1	protein_coding	4.85732	4.99572	3.98303	2.5233	2.29918	1.00596	11.8101	14.0456	14.3529	15.6787	13.542	17.066	-1.29464	2.55852e-05
AT1G52050	JAL8	protein_coding	7.71328	7.85003	8.99627	22.2752	18.2194	17.9413	8.90492	16.075	14.8594	10.3766	9.45578	9.61081	1.18634	5.97626e-08
AT1G52070	JAL10	protein_coding	30.9493	34.3584	50.6621	91.721	76.0489	77.0087	33.5411	63.5131	69.5019	48.3867	57.3822	53.2274	1.02303	0.000288828
AT1G52100	AT1G52100	protein_coding	7.40604	3.57546	2.72506	20.2859	11.4072	14.68	7.64974	3.17943	2.69556	6.89267	2.35015	2.60705	1.67327	0.020923
AT1G52190	NPF1.2	protein_coding	42.2183	44.2939	59.6216	18.5954	17.1663	22.2935	31.3672	42.5512	41.8336	28.5447	32.696	40.8454	-1.39813	4.42651e-13
AT1G52560	HSP26.5	protein_coding	1.35147	1.51648	1.94235	0.804184	0.623136	1.0667	1.44386	0.920991	1.34481	0.953822	0.675455	1.39868	-1.04376	0.032357
AT1G52690	AT1G52690	protein_coding	0.691958	1.33742	2.21647	0.0623858	0.0527353	0	0.672056	1.17888	10.0153	0.61472	1.88638	9.73438	-4.92421	0.0458921
AT1G52820	AT1G52820	protein_coding	0.508191	1.02043	2.2147	0.403196	0.0426031	0.0573013	0.691005	2.20779	0.879457	0.275896	1.52395	1.30233	-2.87027	0.012784
AT1G52890	NAC019	protein_coding	2.82066	4.71557	2.25328	1.07591	1.16413	1.07646	2.48666	1.70041	4.46829	2.59148	1.84352	6.92906	-1.62752	0.030318
AT1G53100	AT1G53100	protein_coding	0.83445	1.24274	1.14378	0.43177	0.456224	0.531805	0.951398	0.958062	1.2871	0.551504	1.26929	1.25159	-1.24276	0.0411083
AT1G53790	AT1G53790	protein_coding	1.17571	1.6258	2.15374	3.12831	3.63002	4.62372	1.00264	1.61221	1.78652	1.21431	1.36155	1.89371	1.12255	9.6567e-05
AT1G54040	ESP	protein_coding	7.88436	9.31269	5.08091	2.18939	1.55328	1.28906	3.67565	2.28352	2.38777	5.3077	2.56136	4.23531	-2.20938	2.41785e-06
AT1G55850	CSLE1	protein_coding	34.5145	45.1107	47.3584	58.3046	92.8887	127.456	28.783	55.2189	64.9288	30.0641	53.0959	59.3204	1.05322	0.0458588
AT1G56600	GOLS2	protein_coding	1.94966	3.52478	1.21749	0.631365	0.300206	0.358913	1.0434	0.847348	2.47886	0.950458	0.894881	2.50994	-2.42509	0.00205336
AT1G56680	AT1G56680	protein_coding	2.73857	3.02373	5.0786	12.517	7.93555	6.51141	4.45228	5.83208	7.26344	6.98132	3.27302	5.86797	1.26606	0.00586939
AT1G58280	AT1G58280	protein_coding	19.0463	19.4045	15.1626	8.50381	8.11075	7.65767	13.0816	14.7377	20.4856	14.6246	13.2738	19.7078	-1.21551	1.36413e-07
AT1G59740	NPF4.3	protein_coding	7.7397	6.49295	7.78514	3.41749	2.61371	3.42293	7.49053	7.08224	8.47184	6.56263	6.56099	8.76078	-1.296	3.67947e-10
AT1G60110	JAL17	protein_coding	1.97824	1.67944	1.57635	7.75566	4.81977	4.25203	6.39448	4.9238	5.61663	12.1159	7.10637	10.9679	1.62256	0.000128837
AT1G60470	GOLS4	protein_coding	5.70756	2.34488	3.14468	1.18951	1.07485	0.559616	4.86052	2.36051	2.07566	5.52363	2.58388	2.24211	-2.0525	0.00205936
AT1G60610	AT1G60610	protein_coding	5.17211	4.51702	6.04558	1.58545	2.28622	2.68618	4.5058	5.28699	5.723	5.64989	6.10997	6.30283	-1.34319	1.30601e-07
AT1G60740	PRXIID	protein_coding	4.26641	4.45785	4.26027	2.27832	1.65076	2.59032	2.54997	5.80091	5.1115	3.56342	2.25534	4.77126	-1.07256	0.0262243
AT1G61500	AT1G61500	protein_coding	2.62202	1.82018	2.09	0.912408	1.06049	1.08922	2.50193	1.33229	1.57222	2.14772	1.83925	1.85894	-1.17225	0.00186107
AT1G62360	STM	protein_coding	2.81191	3.75452	3.7787	1.37413	1.87901	1.33256	2.92893	3.71445	4.86618	3.1859	3.56435	3.41423	-1.22253	1.55025e-05
AT1G62420	AT1G62420	protein_coding	1.33651	2.02065	1.38797	4.13547	5.19881	5.54571	0.93461	1.41173	1.80407	0.696565	0.801575	2.21311	1.5777	0.000443395
AT1G62540	FMOGS-OX2	protein_coding	5.68222	5.9575	4.35117	1.393	1.79303	1.11583	4.65067	2.31141	3.78422	4.92192	3.82913	6.35582	-1.95594	1.51883e-08
AT1G62570	FMOGS-OX4	protein_coding	30.692	27.0324	19.2813	10.559	8.69008	6.02012	23.714	19.4157	31.5012	25.7652	19.1941	31.7902	-1.67695	3.49945e-06
AT1G62770	AT1G62770	protein_coding	22.6533	18.3672	28.2439	11.1062	10.622	13.8537	17.1539	16.735	16.999	16.3284	21.9083	14.0024	-1.0347	3.3188e-05
AT1G64110	AT1G64110	protein_coding	1.06928	1.42086	1.4341	0.151493	0.352161	0.344478	0.76035	1.23617	2.44525	0.787835	1.71778	3.04888	-2.275	0.0003048
AT1G64160	DIR5	protein_coding	4.28301	8.29979	4.46779	0.398217	1.23426	1.05642	1.29995	6.72684	10.3073	0.653973	3.34472	10.8177	-2.73765	0.022723
AT1G64300	AT1G64300	protein_coding	1.30455	1.10751	1.36083	0.181937	0.478468	0.367738	1.16804	1.12864	1.67557	1.06236	1.42626	1.54701	-1.92944	1.10818e-08
AT1G65330	PHE1	protein_coding	0.396752	0.937255	1.59416	40.069	63.2511	46.8982	0.256894	0.281642	0.57217	0.0717987	0.495736	0.456235	5.5927	1.14183e-51
AT1G65390	PP2A5	protein_coding	2.31939	5.14849	4.48664	6.50411	14.1808	10.1453	3.02946	5.85913	3.84083	2.21444	4.59689	2.95616	1.29781	0.00698781
AT1G65570	AT1G65570	protein_coding	0.976928	1.2638	1.68228	4.10612	3.93894	4.45861	0.858465	1.78326	2.29443	1.36381	1.04628	1.46729	1.59518	5.54109e-07
AT1G65790	SD17	protein_coding	0.32906	1.3474	1.11876	0.195806	0.25747	0.0989421	0.575272	0.822235	2.50562	0.595487	1.04159	2.89741	-2.34822	0.0114571
AT1G65970	PRXIIC	protein_coding	36.8544	29.7327	30.8882	14.9489	11.6255	14.5316	38.5028	45.0689	40.7584	36.4975	21.4707	37.0683	-1.32094	1.2874e-07
AT1G66040	ORTH4	protein_coding	0.0594385	0.0702064	0.0826704	0.265265	0.448461	0.301591	0.144323	0.101265	0.0771466	0.0968072	0	0.0585855	2.14105	0.00850444
AT1G66050	ORTH5	protein_coding	1.00253	0.768092	0.703465	1.71978	1.68089	1.83308	0.736848	0.830913	0.492346	0.970858	0.203131	0.774486	1.00068	0.0158375
AT1G66270	BGLU21	protein_coding	94.3409	73.2954	82.2402	49.4546	33.2456	23.3829	49.5787	43.0219	57.5312	106.315	63.543	81.6034	-1.29364	0.000210808
AT1G66300	AT1G66300	protein_coding	0	0.0957081	0.075133	0.683058	0.441538	0.319776	0	0.0690239	0.0350564	0.0879809	0	0.119799	2.95242	0.000112139
AT1G66650	AT1G66650	protein_coding	0.504957	0.662706	0.780358	0.166929	0	0	0.871883	0.908083	1.0195	0.670121	1.26187	0.774216	-3.47113	5.90835e-06
AT1G66760	AT1G66760	protein_coding	14.2765	11.2305	11.6299	6.10481	4.99086	6.5172	9.96434	9.47795	10.6527	10.4493	6.78864	10.2831	-1.15492	3.68485e-07
AT1G66800	AT1G66800	protein_coding	3.39772	2.50101	2.00901	0.488357	0.825625	0.16657	1.62609	2.39096	1.66173	2.67335	1.96888	1.69875	-2.42559	7.95814e-08
AT1G66860	AT1G66860	protein_coding	0.0741098	0.306374	0.549739	1.06572	1.49108	1.37879	0.0719784	0.220955	0.416818	0.160936	0.277797	0.58437	1.99606	0.00303692
AT1G67100	LBD40	protein_coding	1.33494	2.39945	4.09015	0	0.19463	0.458111	0.620089	1.03828	2.10932	0.945312	1.59547	1.37299	-3.64357	0.000183632
AT1G67150	AT1G67150	protein_coding	1.03003	0.630845	0.424481	1.62687	1.40719	1.72061	1.51913	1.68985	1.71651	1.53263	1.81134	1.42887	1.10592	0.00445817
AT1G67865	AT1G67865	protein_coding	221.439	335.053	298.584	56.5589	59.2177	53.4241	113.783	215.714	218.582	143.994	128.295	242.16	-2.40057	1.01957e-17
AT1G68110	AT1G68110	protein_coding	1.35665	1.78556	3.37847	0.384415	0.779878	0.699292	1.2047	1.51886	2.04592	0.631307	1.45296	2.55975	-1.85923	0.00199717
AT1G68600	ALMT5	protein_coding	12.7976	13.2965	8.70755	2.46788	2.35931	2.27139	9.66744	11.9615	15.2774	9.07076	10.2902	11.884	-2.36745	6.13114e-22
AT1G69490	NAC029	protein_coding	5.65552	11.3323	6.83594	2.3537	3.25957	2.90377	3.18782	9.85031	8.7823	3.83796	5.04749	8.11268	-1.55058	0.00206964
AT1G69870	NPF2.13	protein_coding	28.9389	41.4174	33.2979	19.0655	18.7593	15.1446	31.4924	38.0143	55.0931	32.6464	33.6926	54.4702	-1.03167	0.000157619
AT1G70430	AT1G70430	protein_coding	1.26533	0.945534	1.58031	2.71464	3.68019	2.79522	1.9061	1.31983	1.45237	1.40193	1.80687	1.19626	1.19869	2.74054e-05
AT1G70830	MLP28	protein_coding	131.044	142.485	124.509	61.0519	62.0754	56.7836	94.0762	90.462	108.185	103.191	91.0169	128.877	-1.21663	1.29277e-10
AT1G70880	AT1G70880	protein_coding	2.75493	1.49509	1.72599	4.72593	4.43181	5.12125	1.22937	1.01482	1.03083	1.21269	2.2328	1.17422	1.16589	0.00725411
AT1G71380	CEL3	protein_coding	0.424758	0.347336	0.24237	0.874905	0.958696	1.25261	0.253872	0.38966	0.508895	0.248339	0.163301	0.386457	1.51769	0.00115814
AT1G72140	NPF5.12	protein_coding	3.31791	2.06446	3.07648	1.4396	0.62087	0.901877	2.15791	1.91787	1.76869	2.50893	1.4806	2.36512	-1.5828	0.000131645
AT1G73220	OCT1	protein_coding	3.85856	4.34559	1.63636	0.800936	0.95287	0.404719	0.813429	1.57974	5.92691	1.10424	1.86869	5.57211	-2.25562	0.0182234
AT1G73290	scpl5	protein_coding	0.504957	0.298218	0.702323	0.876378	0.917194	2.13512	0.449565	0.788598	0.946682	0.36552	0.52578	0.70509	1.25527	0.0469997
AT1G74150	AT1G74150	protein_coding	0.812066	0.959179	0.843335	1.83622	1.98787	2.52719	1.16729	0.802433	0.927518	0.70539	1.78581	0.768395	1.20283	0.00191156
AT1G74670	GASA6	protein_coding	459.905	365.859	451.484	162.312	162.551	187.699	307.354	335.697	225.467	378.003	258.298	288.893	-1.39181	1.06647e-06
AT1G75490	DREB2D	protein_coding	1.88992	2.28675	2.47901	0.228575	1.00473	0.623704	1.16402	2.74864	1.9544	1.40141	2.18864	2.04454	-1.88893	0.000687883
AT1G75590	AT1G75590	protein_coding	2.29053	4.35883	4.77869	1.70371	1.70686	1.65005	2.34824	4.01074	2.91787	2.21071	2.06699	2.0068	-1.2282	0.000751054
AT1G75960	AAE8	protein_coding	10.313	5.37828	7.99677	19.2893	14.3589	17.2386	11.5686	8.50247	6.70576	11.3288	6.93276	7.96553	1.02763	0.020923
AT1G76720	AT1G76720	protein_coding	0.70835	0.631452	1.10294	0.159057	0.212882	0.331537	1.53172	0.785562	0.878907	0.841682	1.16896	0.987996	-1.87936	1.77149e-05
AT1G76800	AT1G76800	protein_coding	7.90232	8.38699	11.0441	4.37286	2.92833	4.71342	4.28245	6.92666	8.77013	4.78756	8.15664	9.31283	-1.25432	0.000941605
AT1G77270	AT1G77270	protein_coding	2.1601	2.05675	2.92263	0.896251	0.757609	1.19296	2.31205	1.99027	2.23146	2.24969	3.30491	1.89011	-1.4096	1.27815e-06
AT1G77520	AT1G77520	protein_coding	9.99288	4.76581	3.8112	1.94467	1.73869	1.91335	4.68793	3.0516	2.80608	7.20619	2.16737	3.4566	-1.82256	0.00290769
AT1G77960	AT1G77960	protein_coding	2.78889	0.745098	0.554134	0	0.0556667	0	0.612676	0.14141	0.0861847	0.901238	0.248905	0.261796	-5.8906	0.000107462
AT1G78450	AT1G78450	protein_coding	8.79414	16.3447	21.1651	20.5853	43.9632	50.5271	8.10159	17.6815	13.4284	9.05716	17.6133	14.3403	1.24127	0.0223924
AT1G78520	AT1G78520	protein_coding	1.11729	1.13117	1.62799	4.43226	2.54235	2.87956	1.3952	1.63158	0.966771	1.38646	1.1966	1.57322	1.25198	0.0321847
AT1G78750	AT1G78750	protein_coding	0.322703	0.619392	0.822862	3.80046	4.36232	5.77636	0.274244	0.824678	0.732977	0.35039	0.504016	0.79518	2.89123	7.43199e-19
AT1G78780	AT1G78780	protein_coding	6.10999	4.71184	4.86944	14.7232	14.7739	15.4868	3.77634	5.29078	4.50038	5.20867	3.28087	5.52459	1.44106	2.46468e-11
AT1G78970	LUP1	protein_coding	7.24415	9.96637	17.346	2.26551	2.79495	4.71062	6.11635	9.34397	11.4146	4.98308	9.82288	14.7266	-1.88818	2.54525e-05
AT1G79890	AT1G79890	protein_coding	0.461305	0.495341	0.641608	1.53885	1.5469	2.29337	0.672056	0.643025	0.852748	0.61472	1.10039	0.661359	1.65743	7.64391e-09
AT1G79915	AT1G79915	protein_coding	0.118307	0.13974	0.329097	0.938643	1.09099	2.13437	0.0574524	0.352728	0.204738	0.321144	0.739116	0.0583047	2.66134	0.000276486
AT1G80110	PP2B11	protein_coding	2.91507	4.44481	2.40809	1.31409	1.55514	0.776903	3.19157	2.75407	2.65994	2.70478	2.38407	3.3434	-1.45651	0.000305013
AT1G80160	AT1G80160	protein_coding	0.461436	0.749415	0.802238	0.800844	2.2243	3.44694	0.448164	0.687874	1.54718	0.814166	0.432417	1.59185	1.58444	0.0449593
AT2G01175	AT2G01175	protein_coding	0.208347	0.147655	0.425011	0.661205	0.698653	1.26858	0.202355	0.354958	0.540836	0.361956	0.208261	0.492857	1.61484	0.0341262
AT2G01422	AT2G01422	ncRNA	1.04802	4.12628	2.33224	43.9307	77.0816	71.0598	12.8932	17.4384	21.22	33.2279	24.0946	39.1157	4.61861	1.21682e-39
AT2G01520	MLP328	protein_coding	156.358	128.638	144.067	80.9892	56.7754	64.2179	90.8702	107.585	125.425	103.117	98.6948	141.832	-1.15333	5.22138e-08
AT2G01880	PAP7	protein_coding	5.8714	6.27458	5.53059	1.47884	1.83605	0.893218	3.34911	6.03357	8.83024	4.1489	4.07568	5.51156	-2.11695	5.06041e-09
AT2G02630	AT2G02630	protein_coding	0.621373	0.510567	0.676361	0.214345	0.203836	0.243698	0.577262	0.391231	0.420779	0.440011	0.405076	0.479313	-1.52345	0.00231597
AT2G04032	ZIP7	protein_coding	2.02811	1.51553	1.68864	1.1083	0.659269	0.79338	1.76878	1.02247	1.00279	1.34823	1.55148	1.55025	-1.10538	0.0140565
AT2G04040	DTX1	protein_coding	9.90594	14.7214	10.0536	21.8989	32.7044	33.7928	8.0117	18.5336	22.161	7.82242	16.8332	17.8588	1.2694	0.00302121
AT2G04080	DTXL3	protein_coding	8.14976	6.5095	5.01719	2.51749	2.35206	1.88305	6.45557	4.89377	5.02877	5.91141	4.25683	6.81471	-1.61486	1.01268e-06
AT2G04090	DTXL4	protein_coding	2.2466	1.09804	1.7958	0.115244	0.29225	0.218376	1.8434	1.45181	1.40768	1.80849	1.45195	0.83993	-3.07496	8.76989e-09
AT2G05160	AT2G05160	protein_coding	3.16946	3.25885	3.48855	1.04022	1.56747	2.03111	3.942	3.76818	3.03842	4.30792	3.9317	3.79821	-1.17957	0.000170558
AT2G05510	AT2G05510	protein_coding	186.591	386.595	386.605	13.8691	69.6832	60.77	61.5783	436.149	543.301	60.908	258.568	413.36	-2.81716	0.0348614
AT2G06040	AT2G06040	protein_coding	2.38538	2.01251	3.57445	6.94919	9.64157	11.431	3.68202	3.21124	4.33077	3.63068	4.41752	4.42939	1.73105	4.01009e-15
AT2G14210	ANR1	protein_coding	0.60816	0.957779	0.892855	0.150785	0.169946	0.171433	0.787559	1.12246	0.745492	0.715366	0.633239	0.499527	-2.33374	0.000108385
AT2G14560	LURP1	protein_coding	4.90504	14.8237	10.4764	3.3213	2.29707	0.114428	13.6019	10.0568	32.9587	12.7454	15.4699	35.0762	-2.41587	0.0250474
AT2G14580	PRB1	protein_coding	9.33805	8.36738	6.49394	2.07573	0.944802	0.453843	4.7693	3.63441	5.36348	6.29331	4.22453	6.90303	-2.83903	8.47523e-09
AT2G15030	AT2G15030	pseudogene	0.246048	0.617571	0.513325	2.9892	4.84732	5.99947	0.716914	0.445388	0.745152	0.801473	0.307433	0.879123	3.25284	7.3387e-16
AT2G15042	AT2G15042	protein_coding	1.85251	3.77625	3.01985	0.859339	1.45282	1.7519	0.609415	0.509047	0.879031	0.162213	0.597336	0.235603	-1.16036	0.00633148
AT2G15080	AtRLP19	protein_coding	5.38835	7.0981	10.5217	2.031	2.05456	2.47947	9.12987	7.57855	8.39529	9.3501	11.2001	9.92713	-1.86838	2.23923e-06
AT2G15400	NRPD3B	protein_coding	0.792938	0.70244	0.845528	2.39849	2.3266	2.72694	1.1552	1.01319	0.583197	0.387436	0.297229	0.468935	1.5837	2.40424e-06
AT2G16005	AT2G16005	protein_coding	2.32063	1.41473	2.22118	0.148481	0.69032	0.422037	1.16329	2.61449	1.4898	2.27588	2.43191	3.32031	-2.26391	3.95626e-05
AT2G16990	AT2G16990	protein_coding	3.68679	4.19036	5.32129	1.48323	1.74948	2.00009	3.851	3.43685	3.03963	3.85204	2.69442	3.08537	-1.40626	1.69329e-07
AT2G17280	PGM	protein_coding	11.9813	21.907	15.42	8.31765	9.40144	7.83555	9.21627	17.7179	20.4856	9.36666	12.6949	22.1543	-1.01174	0.0246778
AT2G17470	ALMT6	protein_coding	0.461778	0.584393	0.550514	0.228982	0.221213	0.26034	0.448497	0.533849	0.742055	0.716281	0.659411	0.877791	-1.22626	0.0279913
AT2G17690	SDC	protein_coding	0.0791244	0.0934585	0.0366835	0.863181	0.729655	0.847561	1.65225	1.55024	0.85581	1.24574	1.48297	2.1057	3.41673	5.74803e-08
AT2G17880	AT2G17880	protein_coding	8.18864	17.3827	19.8581	4.14569	8.20892	8.07092	9.28792	16.6825	12.9818	11.1917	19.7477	16.3116	-1.21893	0.0104493
AT2G18050	HIS1-3	protein_coding	7.94536	9.04348	8.84068	24.3556	20.3458	35.1837	4.63011	7.01432	8.87497	3.29396	5.59556	12.103	1.55291	0.000709249
AT2G18350	ZHD6	protein_coding	15.2293	14.9081	12.9605	6.41384	6.25242	6.58648	10.3843	11.8623	11.6433	10.9296	9.64474	11.7721	-1.23597	8.41684e-11
AT2G18590	AT2G18590	protein_coding	0	0	0	1.80489	1.84354	2.56506	0	0	0	0	0	0.224224	8.66169	3.43575e-18
AT2G18600	RCE2	protein_coding	2.62626	4.26529	4.20065	1.23717	0.880666	0.740311	0.191304	0.559289	1.42028	0.784184	0.656293	0.841284	-1.99707	0.000160713
AT2G18620	AT2G18620	protein_coding	0.776496	1.1006	1.10399	3.85042	2.73403	1.28413	0.703885	0.352775	0.268755	0.562077	0.51745	0.561258	1.35475	0.0306061
AT2G19460	AT2G19460	protein_coding	11.661	19.1356	21.2122	4.06087	5.07442	6.32325	10.8068	21.9898	17.5612	10.3418	14.9039	18.0739	-1.81717	1.07338e-06
AT2G19800	MIOX2	protein_coding	30.1748	38.5782	80.3817	22.0263	18.2304	24.6625	22.9626	54.4599	65.3108	27.1811	40.7572	52.6297	-1.2472	0.0100035
AT2G19900	NADP-ME1	protein_coding	0.465617	0.355861	0.558718	0.027163	0.0229612	0.0617656	0.239413	0.279976	0.616184	0.32713	0.205334	0.809884	-3.62215	0.00119089
AT2G19970	AT2G19970	protein_coding	40.1532	39.6985	37.3005	14.4538	23.9371	23.5597	20.7991	26.4766	33.457	22.768	22.6698	33.0541	-1.00206	0.000118017
AT2G20080	AT2G20080	protein_coding	1.80947	2.00774	3.05056	0.870075	0.597579	0.865572	1.22488	2.05518	1.99271	2.08379	1.50727	2.378	-1.63286	0.000112139
AT2G21020	AT2G21020	pseudogene	2.75015	2.15033	2.29863	0.998781	1.20147	1.61598	2.63343	2.27671	1.6423	3.32257	1.83913	1.48897	-1.00274	0.0351627
AT2G21260	AT2G21260	protein_coding	0.299705	0.530999	0.185265	2.62553	2.51251	2.47818	0.0485142	0.382952	0.432215	0.162709	0.499302	0.689275	2.85929	3.63804e-10
AT2G21650	RL2	protein_coding	13.6602	7.58658	11.6596	28.9788	21.1591	21.0128	20.7356	18.3407	15.3424	20.824	14.2423	7.93581	1.04259	0.0488445
AT2G21730	CAD2	protein_coding	0.681538	0.172501	0.180556	10.9594	9.10083	9.27653	0.567374	0.248813	0.168492	0.740011	0.608265	0.287896	4.70998	1.92676e-24
AT2G21890	CAD3	protein_coding	0.443181	0.174489	0.273956	6.00679	4.12812	4.55291	0.669565	0.419467	0.55391	0.37427	0.24611	0.825105	3.92739	3.43575e-18
AT2G23010	SCPL9	protein_coding	6.41333	7.09627	5.3315	3.47261	3.33712	2.90917	4.58216	4.45843	3.0617	5.56285	3.50009	4.83179	-1.02161	0.00115814
AT2G23100	AT2G23100	protein_coding	0.700419	1.15321	1.25955	1.36822	3.32736	3.78127	0.927646	1.28369	0.789713	0.875741	1.8564	0.941409	1.36301	0.0229037
AT2G23590	MES8	protein_coding	2.26444	1.49466	1.9144	0.132102	0.223334	0	2.19931	1.75874	1.95938	1.80788	1.16504	1.57549	-3.86827	8.23222e-13
AT2G23672	AT2G23672	ncRNA	4.31207	4.22998	3.45617	9.64016	7.53622	11.5372	6.03363	3.92224	2.78256	6.58658	5.11391	3.67389	1.18017	0.0105729
AT2G24030	AT2G24030	protein_coding	0.188716	0.260054	0.554116	0.904593	0.949235	0.851148	0.366576	0.776988	0.571522	0.512267	0.550194	0.496019	1.33386	0.00546431
AT2G24450	FLA3	protein_coding	0	0	0.0432804	0.601787	0.586957	0.894719	0	0	0	0	0.116644	0.0460068	4.91286	5.0599e-08
AT2G25510	AT2G25510	protein_coding	95.2073	154.694	93.1889	30.7674	20.9466	6.38871	163.918	89.3305	196.187	130.001	136.021	241.423	-2.60522	1.13263e-05
AT2G25625	AT2G25625	protein_coding	18.1126	17.8702	12.0526	8.80541	5.29962	4.96558	11.8658	9.92303	16.1027	11.4143	10.8276	18.1327	-1.39671	0.000229269
AT2G26211	MIR825A	miRNA	11.9804	5.78893	11.6136	3.78045	2.73913	2.45609	15.3381	5.56658	5.65439	10.0518	6.80422	7.51445	-1.76334	0.031648
AT2G26360	AT2G26360	protein_coding	3.06692	2.21376	3.12024	7.35052	5.9992	5.76353	2.97871	2.97539	2.24831	3.33005	2.9805	1.84733	1.11513	0.00382518
AT2G26400	ARD1	protein_coding	2.84362	15.7489	9.37495	0.940045	2.38389	0.498763	2.70046	10.3352	31.2214	5.00875	8.52733	20.7408	-2.90856	0.00757811
AT2G26690	NPF6.2	protein_coding	44.3589	28.0897	26.4049	19.394	11.2071	9.74803	31.6819	20.6816	22.1072	32.1198	18.6363	22.6779	-1.35926	0.0042266
AT2G27385	AT2G27385	protein_coding	288.923	197.223	192.322	151.62	92.1191	98.7611	225.868	185.852	139.886	241.61	135.188	163.436	-1.05507	0.0349477
AT2G27402	AT2G27402	protein_coding	11.6658	13.2312	8.42005	27.7405	34.1182	24.8877	12.6822	13.664	10.0369	15.9773	9.27582	7.38251	1.30596	7.66663e-05
AT2G27430	AT2G27430	protein_coding	1.57603	1.22589	2.24549	4.15532	3.89923	4.16091	1.30669	2.19389	2.16197	2.12862	2.30543	2.1975	1.1934	0.00011525
AT2G29370	AT2G29370	protein_coding	1.35987	0.864887	0.77595	6.79505	4.77929	4.89484	1.21916	1.42571	0.63359	2.32839	0.914917	0.773279	2.37646	2.41785e-06
AT2G30420	ETC2	protein_coding	5.10762	6.69276	6.28996	2.21613	1.73951	1.25981	4.41814	6.45835	4.90291	5.45917	5.58415	5.11297	-1.83867	6.97962e-09
AT2G30432	TCL1	protein_coding	1.81126	3.20908	2.6125	0.498973	0.421787	0.453843	2.24782	1.80006	2.69915	2.62221	2.26314	2.57872	-2.49852	1.41721e-07
AT2G30942	AT2G30942	protein_coding	4.80802	5.08125	5.39674	11.4189	11.6678	10.1293	2.82642	4.09568	3.39392	2.47288	1.58093	4.4896	1.052	0.00154682
AT2G32160	AT2G32160	protein_coding	4.22044	3.33743	2.81894	0.496595	0.359809	0.322629	3.96011	1.09683	2.56869	3.14564	2.1451	2.85551	-3.19493	5.86623e-09
AT2G32550	AT2G32550	protein_coding	1.48421	0.265619	0.417034	15.5224	5.73111	4.51344	2.14044	0.536374	0.350252	1.31854	0.224787	0.443305	3.48667	0.00387636
AT2G32740	ATGT13	protein_coding	0.197389	0.139889	0.0366053	1.25286	1.68787	2.09213	0.191712	0.201774	0.170797	0.128595	0	0.0778225	3.64199	1.92506e-11
AT2G32770	PAP13	protein_coding	0.557735	0.269498	0.493645	1.93595	1.48771	1.11483	0.640184	0.367125	0.241299	0.825799	0.380117	0.524743	1.70033	0.00205116
AT2G32870	AT2G32870	protein_coding	48.2511	44.0487	46.8042	12.4302	8.87094	7.49093	28.2045	29.7548	32.7725	32.6095	24.475	34.4285	-2.33181	8.1642e-14
AT2G33070	NSP2	protein_coding	0.133202	0.125866	0.12351	0.422727	0.335002	0.720925	0.155245	0.136161	0.184412	0.231409	0.133147	0.131291	1.83244	0.0403737
AT2G33100	CSLD1	protein_coding	0.0338073	0.0199659	0.047021	0.268225	0.155879	0.228717	0.0985048	0.0575969	0.0877583	0.0917694	0.126725	0.0833052	2.51951	0.0109942
AT2G33175	AT2G33175	protein_coding	0.425635	0.251371	0.098666	5.06544	3.2114	5.63913	5.5808	3.89767	4.5116	9.24305	4.25459	8.28564	4.03226	2.73749e-13
AT2G33420	AT2G33420	protein_coding	0.0324826	0.0575508	0.0301191	0.51543	0.435698	0.695892	0.0315484	0.0276701	0.0421599	0	0	0	3.66413	6.84972e-09
AT2G34010	AT2G34010	protein_coding	1.22827	0.644795	1.22326	2.61673	3.24164	3.53931	2.56263	1.47257	1.53516	2.22276	1.47787	0.896776	1.50477	0.000941605
AT2G35210	AGD10	protein_coding	0.723718	0.683861	0.637505	0.358871	0.21235	0.285611	0.702903	0.801442	0.594908	0.982262	0.632992	0.855997	-1.32515	0.0162427
AT2G35340	MEE29	protein_coding	1.94549	2.25898	3.22567	0.768498	0.608154	0.576296	2.61012	2.48587	3.01014	2.1124	3.00767	2.53509	-1.98463	4.79305e-15
AT2G36295	AT2G36295	protein_coding	1.61001	1.3074	1.86607	3.39302	5.39887	4.65189	0.68412	2.91438	1.91553	1.31111	2.26314	3.27299	1.40311	0.0278123
AT2G36490	ROS1	protein_coding	11.2434	11.1087	15.5505	1.72986	1.99579	2.11293	0.0572329	0.0100394	0.0101978	1.04933	1.17807	0.975779	-2.76592	1.47381e-33
AT2G37640	EXPA3	protein_coding	48.9372	38.153	26.3089	23.0979	18.905	17.8199	30.0707	31.8064	21.3921	34.1695	19.0541	23.5481	-1.0015	0.0109936
AT2G37700	AT2G37700	protein_coding	0.425961	0.603753	0.552953	1.49263	0.976061	1.28078	0.524033	0.895035	1.08116	0.863346	0.567714	0.811706	1.17395	0.00331741
AT2G37740	ATZFP10	protein_coding	0.303526	0.28681	0.337729	1.4449	1.27227	1.02673	0.176878	0.258557	0.210108	0.0659135	0.303401	0.418838	1.92016	0.000229269
AT2G39310	JAL22	protein_coding	88.0315	68.0912	75.3689	39.7175	34.0569	35.2535	60.436	55.2596	62.5866	66.4966	66.6913	66.8141	-1.1583	5.84165e-09
AT2G39850	AT2G39850	protein_coding	15.7737	14.098	16.3466	6.77603	6.52338	4.4702	15.6068	12.79	12.3896	15.6845	19.182	12.8452	-1.44069	1.51883e-08
AT2G39980	AT2G39980	protein_coding	8.60904	16.6605	12.2896	4.05191	4.91341	4.22289	6.02307	13.1962	11.237	6.20537	15.5579	13.0398	-1.57429	0.000549647
AT2G40520	AT2G40520	protein_coding	3.26	3.2878	2.79027	22.8056	28.4647	28.9542	3.40979	1.85846	1.86608	2.94067	1.87999	2.12566	3.02345	4.45253e-30
AT2G41090	CML10	protein_coding	97.5088	169.343	117.747	37.268	29.3075	16.7564	129.664	107.291	205.846	108.454	106.844	234.06	-2.25724	2.25883e-07
AT2G41240	BHLH100	protein_coding	3.28417	0.505973	0.595801	12.6742	15.9208	9.5797	1.59486	0.668991	0.18533	7.2094	3.03304	0.281481	3.00047	0.0310831
AT2G41260	M17	protein_coding	0.925755	0.485984	0.143066	7.39589	1.81087	1.62375	0.249758	0.394299	0.356017	0.670121	0.128524	0.152078	2.73147	0.00445817
AT2G42380	BZIP34	protein_coding	10.7806	17.9621	15.4577	5.09799	8.22972	7.2854	13.4523	19.9785	11.1507	14.1087	21.8557	13.3704	-1.17046	0.000351884
AT2G43660	AT2G43660	protein_coding	0.584688	0.690609	0.433715	2.55138	1.66655	2.10965	0	0.597674	0.303551	0.12697	0.292223	0.461037	1.80688	0.00425607
AT2G43870	AT2G43870	protein_coding	2.7412	1.59049	1.42694	1.14466	0.927273	0.813381	1.49466	1.14705	1.3316	1.5143	1.80268	1.65903	-1.0681	0.0200312
AT2G43920	HOL2	protein_coding	22.7189	20.6503	16.1688	8.53391	10.1909	9.24054	19.4124	16.7933	22.1402	18.291	13.5393	20.7325	-1.16925	3.40872e-06
AT2G44460	BGLU28	protein_coding	0.996967	1.54767	0.607479	2.62721	3.03271	3.7257	1.46627	1.45587	0.665478	1.36086	2.27784	0.701899	1.49506	0.0148755
AT2G44480	BGLU17	protein_coding	2.02463	2.66868	2.96561	3.87032	5.4609	7.94045	1.70991	2.44953	2.8944	1.36998	1.83315	3.58625	1.0929	0.0143863
AT2G45350	CRR4	protein_coding	0.542788	0.605502	0.643097	1.34576	1.56734	1.39405	1.31794	0.873366	1.40899	1.08049	0.678205	1.18888	1.19436	0.00174475
AT2G45570	CYP76C2	protein_coding	0.841106	0.611372	0.539933	2.56665	2.11537	1.93326	0.628396	0.661375	1.34362	0.702515	0.970106	1.08412	1.65593	0.000111928
AT2G45830	DTA2	protein_coding	3.48458	3.50154	4.12319	7.32425	8.08788	9.55875	4.36937	4.62969	3.82518	3.84002	4.67885	4.12662	1.09101	1.79764e-09
AT2G46150	AT2G46150	protein_coding	2.22409	2.29021	1.21621	6.56062	4.0637	4.82266	2.43707	2.23463	1.87512	2.72452	1.56762	2.24838	1.36657	0.000446796
AT2G46440	CNGC11	protein_coding	2.94343	4.23367	3.4776	0.941652	1.67157	1.41855	4.54176	3.78123	5.81266	3.73721	3.44049	6.48087	-1.46847	4.65541e-06
AT2G46455	AT2G46455	protein_coding	0.383954	0.15117	0.356016	0.82503	0.858345	0.865857	0.310759	0.272557	0.664456	0.416895	0.31983	0.315369	1.38378	0.0395757
AT2G46850	AT2G46850	protein_coding	0.422077	0.265888	0.391365	0.865089	0.802035	0.888373	0.464596	0.263665	0.486954	0.70271	0.773488	0.471489	1.14617	0.0180712
AT3G01070	ENODL16	protein_coding	1.37878	1.00816	1.21758	2.279	2.53192	2.96124	1.14782	1.39822	1.5339	1.14063	1.47666	1.22957	1.01559	0.00631498
AT3G01345	AT3G01345	protein_coding	0.13783	0.122099	0	9.5684	10.4858	6.60493	0.267731	0	0.536676	0.0374137	0	0.0679257	6.5731	3.8459e-14
AT3G01490	AT3G01490	protein_coding	28.4758	29.3688	32.0342	11.3787	16.1826	18.1621	20.5486	28.8306	27.4602	22.3129	28.9911	27.4371	-1.05402	5.09688e-05
AT3G02240	RGF7	protein_coding	6.97222	7.13726	6.46489	16.2494	16.5609	17.0334	7.44886	9.20581	9.55213	7.5704	6.96934	9.96462	1.20588	1.21866e-07
AT3G02610	S-ACP-DES2	protein_coding	1.15399	0.863261	1.35536	3.31893	2.25732	2.81923	0.821919	1.24515	1.43122	1.46183	1.53802	1.44074	1.23274	0.000636788
AT3G02620	S-ACP-DES4	protein_coding	0.667211	0.640317	0.811995	1.90239	1.43331	1.64569	0.729024	0.639404	0.829905	0.407506	0.729461	1.10976	1.14809	0.00384591
AT3G02990	HSFA1E	protein_coding	1.90714	2.6398	3.12227	1.0639	1.29903	1.2768	1.70757	2.76686	2.5011	1.55307	3.351	2.87839	-1.13755	0.00163219
AT3G03480	CHAT	protein_coding	1.29433	0.655205	0.445771	0.256729	0	0.0833959	1.22119	0.724544	0.511982	0.722767	0.277242	0.400952	-2.87149	0.00372004
AT3G03930	AT3G03930	protein_coding	0.062551	0.0738827	0.0579996	1.24069	1.41583	1.41059	0.060752	0.106567	0	0	0	0.0616533	4.17147	1.22392e-10
AT3G04320	AT3G04320	protein_coding	3.82631	3.16364	4.6714	9.48679	8.12619	9.41972	4.21177	7.87693	9.43589	5.40097	5.41837	6.59995	1.13707	0.000277989
AT3G04370	CRRSP39	protein_coding	2.54705	1.38853	1.68045	4.17765	3.8599	4.47359	2.90195	2.16969	3.00919	2.021	1.34644	2.46222	1.0658	0.00114815
AT3G05310	MIRO3	protein_coding	0.0570573	0.0336969	0.0529057	0.424396	0.406579	0.321676	0	0	0	0.0619526	0.0712922	0	2.83188	0.000210808
AT3G05640	AT3G05640	protein_coding	8.41014	10.9913	6.55285	3.45679	3.7531	3.78594	6.08737	5.91108	10.3761	5.13875	7.19202	13.2694	-1.31452	0.000804291
AT3G05950	AT3G05950	protein_coding	0.348903	0.576954	0.129406	2.28374	2.22296	0.786813	0.338868	0.118884	0.664178	0.30307	0.174379	0.550233	2.29259	0.00160202
AT3G07010	AT3G07010	protein_coding	28.8849	37.2549	50.6109	16.4634	19.6782	23.1728	26.6031	37.6717	31.5149	26.6767	36.3401	36.7169	-1.04268	1.44781e-05
AT3G08860	PYD4	protein_coding	11.3232	11.0752	9.41626	4.89087	6.28304	5.1948	6.71196	5.49992	6.03586	7.36272	5.35117	7.57904	-1.03102	6.90195e-07
AT3G09550	AT3G09550	protein_coding	1.25704	0.989841	0.655634	2.38942	2.65648	2.9824	1.24632	1.02618	0.861088	1.0521	0.850768	1.16156	1.38843	2.66476e-06
AT3G10450	SCPL7	protein_coding	9.355	9.6279	10.6196	18.726	21.3652	22.5702	7.38233	8.52565	9.19582	6.87133	6.78989	9.49194	1.00816	1.36454e-10
AT3G10720	PME25	protein_coding	16.181	29.8922	27.9161	10.0914	12.3778	13.4841	15.1298	25.6239	25.075	17.0283	30.3433	22.4111	-1.10694	0.000521571
AT3G12060	TBL1	protein_coding	0.199445	0.196313	0.15411	0.626359	0.473734	0.674653	0.290563	0.396423	0.201338	0.324834	0.332271	0.131055	1.59423	0.00981685
AT3G13010	AT3G13010	protein_coding	0.0646252	0	0.0299614	0.480686	0.325063	0.473644	0	0.0825757	0.0279595	0	0	0	3.46493	0.00174869
AT3G13020	AT3G13020	protein_coding	1.0388	1.1909	0.821565	0.606013	0.640336	0.275601	0.97925	0.806817	0.581612	1.09475	0.534457	0.782977	-1.03234	0.049389
AT3G13350	HMGB10	protein_coding	14.4466	13.8495	14.8797	29.4086	35.0917	32.0822	13.7979	14.4198	12.4657	15.2081	11.9005	13.0165	1.0883	1.97292e-13
AT3G13420	AT3G13420	protein_coding	0.978029	0.995869	0.844322	1.40476	2.03564	2.73794	1.14643	1.35024	1.05054	1.28165	1.09562	1.32965	1.04647	0.00235755
AT3G13600	AT3G13600	protein_coding	1.46654	1.62396	1.6148	0.90902	0.74279	0.585652	0.890227	1.95198	2.19426	1.0284	2.13783	1.4455	-1.1259	0.0179123
AT3G13784	AtcwINV5	protein_coding	3.63806	1.72652	1.265	0.386573	0.0272311	0.0366259	1.0411	0.747093	1.2929	2.22198	1.37994	1.56881	-3.9091	4.9211e-05
AT3G13980	AT3G13980	protein_coding	9.70343	9.74746	9.03942	4.31699	3.49714	4.14127	9.95281	8.99968	6.43447	9.35434	12.5775	5.81001	-1.32382	0.000222952
AT3G14440	NCED3	protein_coding	2.907	1.78776	1.20294	0.476528	0.443095	0.243803	2.33338	1.35071	1.70463	2.16514	1.56097	2.4864	-2.40235	1.54009e-06
AT3G14540	TPS19	protein_coding	0.559933	0.727507	0.648988	2.44336	1.12658	1.45211	0.9517	0.882403	0.993223	0.790364	0.839552	0.938224	1.31676	0.00398413
AT3G14560	AT3G14560	protein_coding	9.03633	11.3367	9.13622	5.87321	4.96468	3.56901	7.68557	11.6985	10.2928	9.58987	7.9099	9.0576	-1.08956	8.8718e-05
AT3G14900	AT3G14900	protein_coding	3.46811	5.27616	4.93941	7.3192	11.839	10.7304	6.44032	7.96476	9.43481	4.36817	7.69604	7.62974	1.05514	0.000777896
AT3G15270	SPL5	protein_coding	0.928852	1.31655	1.37802	0.491297	0.103824	0.34911	1.14271	1.31873	2.30399	1.00854	0.773724	2.56346	-2.0017	0.0153858
AT3G16650	PRL2	protein_coding	1.38541	1.59834	1.37423	3.25919	3.59233	3.66918	1.94012	1.94862	3.03874	2.064	1.52976	2.03241	1.20359	5.77048e-07
AT3G16660	AT3G16660	protein_coding	39.1998	56.6097	47.1145	90.3685	107.825	103.995	65.3695	81.779	79.8692	47.2208	48.6098	53.9462	1.00999	2.74816e-05
AT3G16900	AT3G16900	protein_coding	1.49315	0.823038	0.830704	3.25781	6.25877	4.60187	0.966806	0.593568	1.11973	0.972756	0.248756	1.56984	2.07457	4.06518e-07
AT3G16980	NRPB9A	protein_coding	1.08525	1.63146	0.914807	3.03319	2.97753	2.11363	1.43733	1.00851	1.28052	1.17837	1.47928	1.26417	1.12182	0.031793
AT3G17280	AT3G17280	protein_coding	0.765482	1.18671	0.887229	1.80301	1.96529	2.53542	0.789933	0.896597	0.745152	0.467526	0.239115	0.848808	1.08134	0.00273284
AT3G18450	PCR5	protein_coding	0.196042	0.385929	0.181778	1.42577	0.931305	1.25261	0	0	0	0.212862	0.489904	0.515277	2.16996	0.000275658
AT3G18610	NUCL2	protein_coding	0.264754	0.343988	0.294587	0.15754	0.0665852	0.0298524	0.565706	0.31574	0.274904	0.517443	0.529289	0.313145	-1.82789	0.0420332
AT3G18960	AT3G18960	protein_coding	8.72199	15.3369	15.5058	18.4056	40.9026	38.155	8.40745	13.854	13.6186	8.90066	10.4883	14.091	1.22507	0.00205336
AT3G19430	AT3G19430	protein_coding	0.887305	0.803504	1.20669	4.37056	4.26476	3.63509	1.80975	2.31792	1.71468	2.08744	4.28687	1.04949	2.01168	9.27399e-06
AT3G19620	BXL5	protein_coding	4.42753	3.91522	3.1833	2.06634	1.82609	1.41492	3.01243	2.07738	3.09353	3.36774	2.54419	3.89725	-1.18492	0.000185974
AT3G20100	CYP705A19	protein_coding	15.3186	11.3991	10.1132	42.9025	37.0108	31.5742	12.2893	9.63021	11.4788	13.5724	10.7186	11.2335	1.52371	2.37071e-10
AT3G20820	AT3G20820	protein_coding	95.0252	68.8378	57.1294	43.7303	35.497	30.2071	83.868	65.8783	53.534	86.5693	51.6785	56.0958	-1.08911	0.0173667
AT3G21310	AT3G21310	protein_coding	0.70133	0.579868	0.520239	0.104331	0.0293972	0.197697	0.715217	0.448067	0.546163	0.533051	0.876301	0.553012	-2.5613	1.66132e-05
AT3G21351	AT3G21351	protein_coding	2.92344	3.59692	3.27545	6.64422	9.19051	8.79022	4.02242	5.08438	5.79699	5.15817	6.39238	4.0821	1.25692	0.00202238
AT3G21720	ICL	protein_coding	14.0207	10.7584	15.2305	26.4649	26.9396	38.9456	8.49845	5.5794	11.1356	6.36167	8.69536	11.6003	1.12927	0.00318163
AT3G21860	ASK10	protein_coding	0.363041	0.857619	1.00988	2.76033	4.05797	4.50283	0	0.103085	0.314133	0.394189	0.30241	1.66988	2.24978	0.00115814
AT3G22570	AT3G22570	protein_coding	5.754	7.7932	6.90035	17.1955	20.2597	19.4638	2.83151	5.16292	2.58899	5.08144	6.32679	6.65447	1.40941	7.94219e-09
AT3G22830	HSFA6B	protein_coding	1.01123	1.19442	1.13857	0.286536	0.423871	0.244332	0.631378	0.615291	0.937496	1.09799	1.08301	1.45948	-1.82657	9.74358e-06
AT3G23060	AT3G23060	protein_coding	0.0619925	0	0.0574818	24.3771	18.8132	21.9486	0.0301048	0.0528079	0	0	0	0	8.81271	2.42665e-86
AT3G23170	AT3G23170	protein_coding	24.4847	37.927	19.3301	13.6676	18.3563	10.5699	19.3641	25.2669	23.3048	19.2934	15.9085	22.8232	-1.01056	0.0188005
AT3G23250	MYB15	protein_coding	1.99213	2.49144	1.55742	0.581083	0.949643	0.92492	0.910511	2.52884	2.50113	0.721016	1.07375	2.88756	-1.37212	0.0482526
AT3G23480	AT3G23480	protein_coding	4.29214	7.64183	9.97883	0.563386	2.32826	2.17071	6.00782	7.93079	7.01819	5.61988	10.8837	8.70993	-2.18506	1.05872e-05
AT3G23840	CER26L	protein_coding	20.1039	11.8049	10.871	5.4896	2.77136	2.86062	16.5017	9.9216	10.8764	16.4029	7.49264	10.3813	-2.01201	6.37949e-05
AT3G25620	ABCG21	protein_coding	1.98581	1.06001	1.4341	0.662782	0.59227	0.688955	1.18689	1.10604	1.40436	1.28542	1.09747	1.2045	-1.29066	3.59763e-05
AT3G26180	CYP71B20	protein_coding	43.4258	40.7853	28.7121	21.6104	17.6698	17.1604	40.7017	33.0842	32.9087	39.2088	26.181	35.1341	-1.0749	0.000734431
AT3G26200	CYP71B22	protein_coding	6.41509	14.7479	15.4656	1.36553	3.67275	4.12831	5.62273	18.2333	24.7487	5.36852	11.8865	16.0389	-2.07225	0.00462098
AT3G26320	CYP71B36	protein_coding	3.32607	2.75003	1.85043	8.57636	7.55949	5.66715	3.55345	3.1481	1.79075	3.85219	1.93941	2.1127	1.38605	0.00487808
AT3G26460	AT3G26460	protein_coding	22.8147	16.8543	15.8473	11.0333	5.33912	5.81762	10.1005	11.9492	13.5328	12.8675	13.6993	14.8591	-1.38739	3.15799e-05
AT3G27070	TOM20-1	protein_coding	1.69002	1.13117	1.67152	0.279344	0.51949	0.444637	1.09428	1.77555	2.09602	0.550505	0.985438	1.27709	-1.90638	0.000107462
AT3G27620	AOX1C	protein_coding	0.124262	0.146774	0.49929	0.98589	0.937555	0.747267	0.241377	0.211704	0.0358407	0.134924	0	0.163305	1.67355	0.00442598
AT3G27860	AT3G27860	protein_coding	0.340247	0.468867	0.65727	0.140599	0.261469	0.255764	0.358	0.458909	0.466148	0.338652	0.425133	0.614834	-1.21454	0.0344094
AT3G27884	AT3G27884	ncRNA	4.13956	3.37818	2.9311	0.298572	0.757158	0.848649	2.1199	2.62866	1.95375	2.04305	1.31659	1.70624	-2.52143	2.0371e-09
AT3G28345	ABCB15	protein_coding	9.17904	4.29967	7.47869	4.10566	2.69267	3.13876	10.967	7.44213	5.70671	9.65656	7.34876	5.29049	-1.14579	0.0395388
AT3G28510	AT3G28510	protein_coding	1.65942	4.73973	1.98629	0.359065	0.303521	0.102059	1.46518	3.85518	7.77978	1.86731	3.99604	4.75812	-3.47027	8.84307e-06
AT3G28899	AT3G28899	protein_coding	0	0.694263	0.272506	4.08049	2.95652	3.97653	10.8466	7.76081	7.12034	21.6992	13.954	23.7532	3.37066	0.00011525
AT3G29250	SDR4	protein_coding	13.0664	12.3718	11.1837	6.08576	5.45478	4.95078	9.91611	12.4373	11.8554	11.5452	9.25373	10.5846	-1.21869	1.62384e-07
AT3G29410	TPS25	protein_coding	3.22715	3.61796	5.70572	21.183	16.0491	30.6213	4.88744	8.78291	12.4475	3.59311	5.33081	7.95209	2.36856	1.0156e-09
AT3G29430	AT3G29430	protein_coding	0.291686	0.344527	0.540924	2.39687	1.67677	1.17461	0.688006	0.780907	0.865338	0.678667	0.312392	0.657142	2.0785	4.63506e-06
AT3G29639	AT3G29639	protein_coding	0	0.35022	0.0916435	0.686132	1.07713	1.00298	32.2535	26.8572	23.6891	10.3022	6.17464	8.28041	2.59211	0.00234951
AT3G29670	PMAT2	protein_coding	5.40806	8.16217	8.98441	1.34085	4.18741	4.57341	4.15825	9.21364	7.50669	4.8526	8.82202	7.66252	-1.24036	0.0255946
AT3G32030	TPS30	protein_coding	0.765087	1.04828	1.44721	0.333858	0.359181	0.552113	7.0147	6.88231	6.30239	11.3311	5.96522	6.36466	-1.46168	0.0147648
AT3G32920	AT3G32920	protein_coding	0	0	0	0.639922	0.76632	0.848814	0	0	0.0930539	0.116768	0.134372	0.0529992	6.70782	4.12608e-09
AT3G33528	AT3G33528	protein_coding	0.0726083	0.171524	0.13465	1.15214	1.52174	1.883	0.91676	1.48442	1.25653	6.07051	7.80217	7.15662	3.43712	2.02056e-05
AT3G43850	AT3G43850	protein_coding	1.77636	3.87353	6.90516	0.609815	0.68731	1.54072	1.39348	7.15849	3.84262	1.63203	4.09759	4.30982	-2.20692	0.0100035
AT3G44300	NIT2	protein_coding	37.98	32.827	33.262	95.579	84.3279	97.7086	29.2675	24.6056	35.5317	22.8868	22.923	49.5927	1.34147	9.95047e-06
AT3G45700	NPF2.4	protein_coding	0.607385	0.609805	0.872943	3.31303	3.00421	3.49278	0.76689	1.50045	0.49928	1.61576	1.74551	0.538801	2.1552	0.000112139
AT3G45730	AT3G45730	protein_coding	11.3301	24.6982	18.3637	3.65417	8.26282	9.03622	8.76763	23.1479	16.5787	6.60119	15.8833	19.3389	-1.45346	0.0119541
AT3G45760	AT3G45760	protein_coding	0	0	0	0.866243	0.867844	0.729532	0	0.0275573	0.0559841	0.0351257	0	0.0318859	7.57593	1.43439e-16
AT3G45940	XYL2	protein_coding	0.0426124	0.0754981	0.118535	0.401475	0.464402	0.528526	0.0827737	0.0907478	0.129051	0.0231342	0.106487	0.0840018	2.43239	0.000183005
AT3G46090	ZAT7	protein_coding	1.83693	6.92241	2.75768	10.4968	15.9128	4.63563	2.9735	5.0669	3.17892	4.55893	7.65072	5.34549	1.38244	0.048882
AT3G46370	AT3G46370	protein_coding	5.78306	3.05729	2.81086	1.17944	0.48872	0.289225	9.82928	2.95973	2.2195	9.5201	4.60356	2.62019	-2.62566	0.0309094
AT3G46490	AT3G46490	protein_coding	15.942	19.4247	15.975	1.22045	1.12544	0.756862	14.2883	18.5356	12.0519	14.7589	16.0752	13.5079	-4.09187	6.21832e-46
AT3G46500	AT3G46500	protein_coding	1.14574	1.02851	1.48732	0.181804	0.345781	0.258376	0.801205	0.468474	0.912074	0.646899	0.572632	0.677576	-2.25053	1.66767e-06
AT3G46900	COPT2	protein_coding	36.9429	25.2735	26.2377	13.685	7.76087	9.94601	29.0945	21.0541	18.5901	31.5779	25.7533	21.5205	-1.56515	9.3813e-05
AT3G47030	AT3G47030	protein_coding	0.467094	0.413785	0.469199	1.08089	1.24	1.2728	0.189025	0.331576	0.370487	2.11321	1.84815	1.34281	1.32592	0.00483638
AT3G47040	AT3G47040	protein_coding	0.397699	0.532379	0.368761	0.0525887	0.133361	0.0298951	0.334759	0.451703	0.619419	0.460608	1.06009	1.07144	-2.50819	0.000154424
AT3G47050	AT3G47050	protein_coding	0.398174	0.470307	0.395573	0.0282062	0.0715288	0.0320688	0.552461	0.460318	0.689065	0.308811	0.426439	0.364427	-3.15618	1.2261e-06
AT3G47295	PSY2	protein_coding	47.0928	70.4572	42.3226	23.2322	29.4576	22.8737	31.8996	41.7614	40.644	35.7932	30.7787	32.4918	-1.15226	0.000308858
AT3G47300	SELT	protein_coding	5.90908	5.58365	6.73931	13.2442	14.4154	14.0585	9.64173	11.0236	12.169	7.57094	8.85996	13.4541	1.12077	4.89071e-07
AT3G47340	ASN1	protein_coding	45.5319	47.1242	154.823	11.6898	16.3562	46.9854	25.7964	51.2939	57.6981	25.8162	55.3765	74.9523	-1.78698	0.0251272
AT3G49110	PER33	protein_coding	21.1601	42.585	39.0145	8.47487	19.2743	21.4733	31.5387	56.0165	60.562	26.9963	49.421	40.3492	-1.13976	0.0337692
AT3G49160	PKP4	protein_coding	8.1103	5.3667	5.68752	3.10918	2.78058	3.89358	6.02362	5.9798	7.29289	3.50272	2.95211	6.56082	-1.05582	0.00347112
AT3G50040	AT3G50040	protein_coding	0.809806	1.26085	0.785013	2.0443	2.5921	1.8677	1.00102	1.0661	1.01921	1.03915	1.2878	1.3424	1.15003	9.36853e-05
AT3G50190	AT3G50190	protein_coding	0.507594	1.0278	0.70599	1.18659	1.58054	2.45288	0.950777	1.20452	0.941168	0.747981	0.271813	0.964882	1.14366	0.0394091
AT3G51220	AT3G51220	protein_coding	2.51526	2.47577	2.52659	0.900788	1.40574	0.945363	2.03577	1.90454	1.87413	2.6552	2.26978	1.37731	-1.25158	0.0015596
AT3G51330	AT3G51330	protein_coding	6.16822	6.47203	7.72264	2.88786	3.51733	3.03619	7.20723	8.56167	8.12779	8.46528	7.74622	8.08569	-1.17398	4.57984e-07
AT3G51350	AT3G51350	protein_coding	1.02146	1.46737	1.58709	0.57496	0.717456	0.622568	1.60878	1.57563	1.91103	1.67863	1.37978	1.52381	-1.14293	0.000321929
AT3G51895	SULTR3;1	protein_coding	9.05418	5.90932	6.06458	4.76804	2.47557	3.1095	6.75532	3.63808	4.60351	6.81015	3.84217	5.65282	-1.0911	0.0240815
AT3G52720	ACA1	protein_coding	23.1908	19.7963	16.2859	11.5594	10.4115	8.15735	19.557	16.4681	18.6754	20.3364	15.1662	22.8579	-1.04681	2.40366e-05
AT3G53160	UGT73C7	protein_coding	0.401708	0.73329	0.575649	0.869217	1.31644	1.89415	0.532029	0.59106	0.442388	0.396521	0.912597	0.791886	1.17448	0.0204242
AT3G53250	AT3G53250	protein_coding	6.39613	44.1362	37.4572	0.500787	4.65652	3.60599	2.77913	33.2645	15.1469	3.83796	20.6106	22.8947	-3.38846	0.00936979
AT3G53280	CYP71B5	protein_coding	15.3251	14.9162	13.8136	7.04483	7.49896	7.3421	12.1055	13.6429	11.6101	12.5692	9.45097	12.5768	-1.08217	2.44139e-10
AT3G53310	REM20	protein_coding	2.04964	2.08202	3.04081	0.975704	1.16843	1.20176	2.3092	2.13009	2.51839	2.00294	2.25368	2.06063	-1.17455	2.78429e-05
AT3G54070	AT3G54070	protein_coding	0.128801	0.64657	0.447858	0	0	0	0.15637	0.301725	0.362209	0.0699257	0.804673	0.349119	-6.61805	2.30322e-05
AT3G54310	AT3G54310	protein_coding	0.515741	0.365503	0.478214	1.07411	1.34032	1.2212	0.300545	0.483263	0.669392	0.391993	1.03106	0.406671	1.32716	0.00876586
AT3G55515	DVL8	protein_coding	0.231439	1.91356	2.14599	4.59055	6.2087	3.9144	1.57348	3.15439	1.0013	0.753886	2.31343	1.82494	1.71634	0.0156592
AT3G55710	UGT76F2	protein_coding	6.28061	4.24522	5.82362	3.52842	1.76522	2.29235	6.38206	4.29863	4.0209	4.84852	5.71554	4.4371	-1.17123	0.0144938
AT3G56360	AT3G56360	protein_coding	80.2488	102.803	85.932	157.341	234.29	202.465	74.16	76.3516	50.0919	126.637	86.9252	76.7359	1.06605	0.000286717
AT3G56400	WRKY70	protein_coding	7.54936	71.336	28.371	5.65245	8.92745	1.57844	20.1515	46.2512	51.6529	18.5113	49.3505	57.0149	-2.77521	0.00198382
AT3G56980	ORG3	protein_coding	3.09683	0.23348	1.16082	17.6434	15.0246	7.72664	2.68779	0.785792	0.17104	6.93969	2.46986	0.519555	3.07153	0.0282755
AT3G57680	CTPA3	protein_coding	3.09772	3.91124	3.07041	1.30654	1.37308	1.56576	2.31699	3.0634	3.32739	2.20367	2.22446	3.82535	-1.31641	2.36805e-06
AT3G58190	LBD29	protein_coding	0.868801	1.36826	1.55746	0.516976	0.388448	0.261232	0.787559	1.43082	1.50351	0.440225	1.15792	0.856332	-1.72847	0.00129921
AT3G58200	AT3G58200	protein_coding	1.85151	1.66623	1.88029	4.54683	5.32174	4.72213	1.24166	1.46454	1.90723	1.5317	0.881308	1.39043	1.36093	1.78827e-10
AT3G58540	AT3G58540	protein_coding	1.41217	1.668	2.29148	3.9681	3.25562	4.37881	1.02867	1.50368	1.01827	1.02222	0.882242	0.927935	1.01755	0.0247755
AT3G59200	AT3G59200	protein_coding	0.186394	0.440321	0.230441	0.862654	0.807339	0.595478	0.784475	0.476334	0.591371	0.640887	0.465792	0.367437	1.36849	0.0167846
AT3G59250	AT3G59250	protein_coding	1.85926	0.777778	0.610573	0.345732	0.454612	0.218376	1.88102	1.22084	0.737358	1.34585	0.580778	0.83993	-1.73108	0.0264117
AT3G59370	AT3G59370	protein_coding	5.74607	6.28428	7.69595	17.3069	13.916	14.7577	5.68415	7.52341	4.78782	6.93228	8.50918	4.92943	1.15493	0.000459914
AT3G62150	ABCB21	protein_coding	6.36834	10.1824	17.5035	15.2642	25.5249	40.2267	7.90401	14.6185	18.6078	7.68625	16.0483	15.7254	1.18291	0.0487278
AT3G62740	BGLU7	protein_coding	11.5581	7.39121	9.18123	4.49016	3.08583	3.98443	10.3677	6.39658	6.81599	10.7512	9.75046	7.65531	-1.35821	7.37002e-05
AT3G62950	GRXC11	protein_coding	9.63541	10.1377	11.0365	4.17566	4.68367	3.46932	7.39226	12.2773	4.69413	9.05542	11.7358	7.82116	-1.38252	0.01118
AT4G00390	AT4G00390	protein_coding	0.701017	0.925427	0.650009	1.79941	3.14583	3.02225	0.480604	0.772791	0.642258	0.85071	0.515241	0.81289	1.73826	6.67624e-07
AT4G01060	ETC3	protein_coding	6.70837	8.2406	5.97144	3.06037	4.16163	3.47946	5.60327	7.88598	6.15291	8.30367	6.37032	9.52142	-1.02093	0.00598074
AT4G01200	AT4G01200	protein_coding	2.38905	2.93942	2.44596	0.789772	0.584152	0.897926	1.78859	1.8655	1.4212	1.72934	1.49254	1.9623	-1.85263	1.99817e-09
AT4G01440	AT4G01440	protein_coding	7.11723	9.00052	7.96226	1.45772	2.85358	2.44241	7.25064	8.53399	8.06617	7.43386	5.31639	6.4432	-1.90062	9.86745e-15
AT4G01460	BHLH57	protein_coding	9.77222	6.9717	6.85024	2.36473	2.71986	2.68856	11.0477	6.9925	7.2381	10.4833	6.05628	7.01208	-1.68245	1.15593e-06
AT4G01630	EXPA17	protein_coding	4.26715	3.24622	1.60949	1.86491	1.03074	0.489299	2.95027	1.41701	1.37679	2.67001	1.4459	2.1386	-1.48129	0.0429772
AT4G01950	GPAT3	protein_coding	9.90578	36.8955	13.1577	6.3886	10.9026	5.07073	10.9194	22.985	10.885	11.1516	24.7542	13.5672	-1.48971	0.0252747
AT4G02330	PME41	protein_coding	4.45065	10.3409	5.51146	1.85848	3.60838	2.44314	3.58325	9.35343	8.81691	3.9423	9.65862	9.40848	-1.43127	0.0251852
AT4G04223	AT4G04223	ncRNA	11.5023	6.27049	7.29255	30.127	31.483	37.1348	31.2229	43.1286	40.4914	30.1021	25.0588	45.6396	1.88778	3.73502e-12
AT4G04409	AT4G04409	pseudogene	0.186394	0	0.345662	7.57903	3.75022	3.78304	1.0862	0.158778	0	0.202385	0	0.367437	4.5393	0.000222345
AT4G04423	AT4G04423	protein_coding	0.117931	0.139295	0.218699	1.98826	2.47162	3.05838	0.229078	0.100458	0.204086	0	0.58941	0.116238	3.75891	1.02811e-09
AT4G04745	AT4G04745	protein_coding	8.59745	15.2895	10.2112	6.13138	5.18291	3.37659	8.63164	20.0784	10.6991	10.6986	7.00065	7.14106	-1.2629	0.00722627
AT4G04990	AT4G04990	protein_coding	2.07077	2.87754	1.01652	0.241608	0.153175	0.0686736	2.89851	3.42418	3.63629	3.10813	4.41379	6.72346	-3.66098	2.53387e-07
AT4G05100	AtMYB74	protein_coding	1.32363	1.56342	2.06015	0.750116	0.55482	0.533024	1.60695	1.24833	2.12701	1.4372	0.945062	1.77058	-1.48676	0.000402424
AT4G07820	AT4G07820	protein_coding	6.14475	5.63445	4.49814	1.0424	0.677805	0.36466	0.942319	0.964225	2.09879	2.89703	1.61637	2.55013	-2.99777	1.53162e-10
AT4G08300	AT4G08300	protein_coding	6.42387	7.0424	5.0291	4.2345	2.77328	1.95178	8.55543	6.68452	7.85506	6.64088	4.8063	5.45965	-1.10126	0.00815655
AT4G08780	PER38	protein_coding	10.5648	9.51661	9.84556	2.75169	4.56259	4.03096	6.73699	12.1812	21.0532	9.09588	7.73367	12.2539	-1.47778	0.000696311
AT4G08870	ARGAH2	protein_coding	33.8682	15.1195	9.07849	5.06283	2.71471	1.33165	22.8298	7.26938	8.76857	19.69	6.66421	7.66023	-2.7444	0.00467535
AT4G08910	AT4G08910	protein_coding	1.83116	1.44193	1.32061	0.134522	0.739131	0.305887	1.91024	1.55986	1.81921	2.13555	0.677929	2.33966	-1.96255	0.00119089
AT4G09770	AT4G09770	protein_coding	0.76351	1.07092	0.575213	0.0473253	0.080009	0.107612	0.74155	1.34143	0.990976	0.362694	0.596246	0.846621	-3.32906	2.21548e-06
AT4G10510	AT4G10510	protein_coding	0.193369	0.42825	0.38101	0.0479431	0.0607901	0.0272543	0.328664	0.28826	0.64836	0.20996	0.483224	0.619431	-2.81439	0.00232157
AT4G10695	AT4G10695	protein_coding	0.393938	0.0930608	0.14611	4.06313	1.9815	2.1321	2.75478	0.805377	1.49982	1.11212	0	0.543599	3.54662	4.06213e-05
AT4G10920	KELP	protein_coding	33.6542	36.6424	30.9096	95.0274	126.09	159.026	64.4817	89.7405	74.2499	133.048	154.45	223.787	1.82492	1.35717e-11
AT4G11320	AT4G11320	protein_coding	432.826	268.488	283.27	181.247	98.0149	120.224	307.615	256.267	262.259	333.355	247.521	294.415	-1.37012	0.00107325
AT4G11460	CRK30	protein_coding	1.95452	1.96543	2.20415	3.6672	7.39552	7.50492	4.25836	4.99483	4.27373	4.04367	4.75227	2.75954	1.51427	2.7292e-07
AT4G11655	AT4G11655	protein_coding	1.25605	2.88477	1.22936	0.415226	0.409493	0.157363	0.745509	2.43712	4.52848	0.909209	0.697518	3.16384	-2.45588	0.0342924
AT4G12740	MYH	protein_coding	0.616192	0.485214	0.380904	1.13491	1.13154	0.893301	1.02595	0.67487	0.660127	0.605339	0.439956	0.491663	1.02911	0.0127808
AT4G13420	POT5	protein_coding	2.03292	1.35068	3.00422	0.483032	0.53258	1.14611	4.09287	7.05319	11.9102	0.988703	2.5401	3.96574	-1.64529	0.0251928
AT4G13554	MIR857A	miRNA	2.21003	4.17663	3.82521	0.146118	1.6057	1.66128	0.858585	2.0081	2.16727	1.11983	2.20911	2.61397	-1.63514	0.0240815
AT4G14060	AT4G14060	protein_coding	24.6776	16.6701	17.2954	7.85782	3.39034	3.16409	14.5891	13.1472	18.3537	17.923	14.025	23.0219	-2.081	1.6989e-05
AT4G14400	ACD6	protein_coding	7.85752	14.5207	15.4905	4.63345	4.86621	3.51198	19.8924	10.7737	34.5461	13.8351	11.9111	40.7006	-1.59208	0.0125334
AT4G14550	IAA14	protein_coding	14.2049	8.27846	9.83504	6.09596	5.09013	5.62067	9.86494	7.439	7.42663	11.0692	4.49574	7.05594	-1.02231	0.0112861
AT4G14630	GLP9	protein_coding	5.29604	6.25546	2.74764	12.3179	14.218	14.2891	7.10323	4.83363	14.6751	6.91419	3.78132	8.38933	1.43031	0.00809719
AT4G15210	BAM5	protein_coding	1.82751	3.46682	1.43779	0.0823828	0.487473	0.0312215	0.242039	1.15577	1.50943	0.450979	0.484368	4.8853	-3.52323	0.0283467
AT4G15417	ATRTL1	protein_coding	0.421711	0.711582	0.391026	1.43393	2.2222	2.17372	0.819164	0.41055	0.364898	0.523305	0.451646	0.890697	1.8801	1.30528e-05
AT4G15620	AT4G15620	protein_coding	17.1069	16.7701	13.0365	8.86057	7.72216	6.24741	16.3458	11.1505	13.4239	14.9649	11.9422	17.0661	-1.10551	0.000361613
AT4G16680	AT4G16680	protein_coding	0.843869	0.753095	1.35627	0.483542	0.408743	0.592049	1.58456	1.35782	1.97961	1.11988	1.64018	1.31233	-1.0741	0.0116211
AT4G16745	AT4G16745	protein_coding	1.14674	1.58023	1.97154	3.24596	4.46626	5.95325	1.11376	1.40421	1.21965	0.752265	0.895523	1.4364	1.46122	1.05667e-06
AT4G16770	AT4G16770	protein_coding	12.6305	13.2798	11.9776	6.785	5.53489	5.12479	12.2207	12.1041	11.1773	12.831	8.84724	10.5629	-1.18334	2.31387e-06
AT4G17030	EXLB1	protein_coding	12.2474	15.7267	13.5238	4.83835	5.66622	5.73013	8.88435	11.4718	23.5694	7.66991	12.5725	20.1361	-1.4254	0.00757219
AT4G17340	TIP2-2	protein_coding	99.3909	75.1338	72.8319	32.2747	21.5686	24.7191	121.741	102.421	61.2328	99.7165	85.0151	73.8372	-1.72516	0.000105771
AT4G17680	AT4G17680	protein_coding	4.12622	2.41009	1.76584	1.34906	0.608199	0.766902	3.25889	2.66514	2.43254	3.49557	1.47304	2.01116	-1.68311	0.00292495
AT4G18670	LRX5	protein_coding	13.5839	13.035	20.7884	6.01771	7.80698	10.7278	18.3209	12.6176	15.2435	15.3265	24.5545	17.4905	-1.02263	0.00224542
AT4G20000	AT4G20000	protein_coding	3.60078	3.93805	2.59682	1.78552	0.782609	0.902238	2.00766	3.63531	3.51957	2.24446	2.49951	4.53496	-1.60371	0.00380584
AT4G20230	TPS09	protein_coding	1.73047	2.11098	1.81499	0.675219	0.856153	0.863646	1.81846	1.18411	0.932772	1.41691	1.27605	1.28622	-1.30546	0.000446796
AT4G20920	AT4G20920	protein_coding	0.101583	0.0959881	0.094191	0.302231	0.44283	0.641422	0.138125	0.103839	0.0527385	0.0882383	0.101541	0.0800997	2.12917	7.80043e-05
AT4G21380	SD18	protein_coding	3.16551	3.47504	2.43447	1.18188	0.967833	0.419915	4.50318	3.09306	4.81751	3.90211	2.46621	5.9465	-1.87193	0.000559533
AT4G21650	AT4G21650	protein_coding	17.718	15.7362	14.6128	6.77572	6.79673	4.62216	14.5984	10.5534	13.0649	14.5399	13.6586	13.4682	-1.46915	5.22138e-08
AT4G22110	AT4G22110	protein_coding	0.534824	0.270734	0.637597	1.62911	2.11369	2.11065	0.704957	0.52067	0.661105	0.663669	0.286395	0.564802	1.90337	8.38813e-09
AT4G22214	AT4G22214	protein_coding	1.95631	1.81556	1.10134	0.415748	0.292863	0.472682	0	0.119034	0.120911	0.910353	0.872994	1.17072	-2.11121	6.88498e-05
AT4G22390	AT4G22390	protein_coding	0.394498	0.0465965	0.731586	0.860729	1.48824	1.69031	0.498097	0.940941	0.750974	0.813854	0.788671	0.699905	1.63907	0.00223653
AT4G22460	AT4G22460	protein_coding	2.34893	2.28485	3.07485	11.5106	7.5292	8.56883	5.63633	6.35587	2.74983	6.15111	5.52462	1.36189	1.77175	0.00732125
AT4G22545	AT4G22545	pseudogene	1.107	1.53829	1.56987	0.904118	0.43672	0.367118	0.822182	0.77658	0.845176	0.777749	1.46454	1.66876	-1.34638	0.0181781
AT4G22770	AHL2	protein_coding	1.62824	2.53515	2.57347	5.02789	8.09695	7.42718	2.04865	2.6164	2.6897	1.88848	3.4216	3.53802	1.53805	4.71557e-07
AT4G23030	AT4G23030	protein_coding	0.55214	0.739121	1.16045	1.49672	3.27098	3.40337	0.679263	1.31694	1.14662	0.799349	1.01184	0.761903	1.6472	0.000118164
AT4G23140	CRK6	protein_coding	0.324534	1.12049	0.50925	0.222822	0.146497	0.140742	0.727386	0.255187	1.05845	0.40659	0.935771	1.13187	-1.96229	0.0142151
AT4G23260	CRK18	protein_coding	9.52624	11.454	11.4377	18.774	28.4019	32.6096	9.8928	11.1319	12.0473	9.36224	12.5743	13.2176	1.22	2.26294e-10
AT4G23496	SP1L5	protein_coding	9.96749	8.05005	6.08249	2.02773	0.928448	0.960588	6.78484	5.80563	5.16006	8.78763	5.7481	5.7939	-2.68087	7.27902e-07
AT4G24540	AGL24	protein_coding	13.5566	11.9627	11.4942	4.65594	5.61613	3.80659	12.6032	12.5816	14.0125	14.0324	13.9729	13.5181	-1.45891	1.30306e-09
AT4G26150	GATA22	protein_coding	3.79105	2.11314	3.27822	11.4482	8.64171	10.8066	5.21275	3.30195	2.80118	5.41133	3.93851	3.19084	1.67119	1.16468e-06
AT4G26255	AT4G26255	ncRNA	1.04545	2.09387	1.85447	0.586028	0.724009	0.615028	1.05953	1.04544	1.69123	0.93773	1.36307	1.56807	-1.41724	0.00360585
AT4G27400	AT4G27400	protein_coding	0.7357	1.30347	1.46179	4.2214	3.48028	3.55517	1.88843	2.86492	3.00105	2.11117	2.36377	2.22722	1.61757	5.22138e-08
AT4G27970	SLAH2	protein_coding	1.30903	2.04763	2.55878	3.33327	4.86414	6.10346	1.40883	3.07403	3.21436	1.49817	1.67982	2.99894	1.19878	0.0093054
AT4G28560	RIC7	protein_coding	0.205267	0.339435	0.266464	1.01786	0.688326	0.740639	0.398727	0.454624	0.213137	0.356605	0.102591	0.121393	1.52424	0.0148897
AT4G29020	AT4G29020	protein_coding	106.583	73.1434	63.2061	51.3041	39.1241	36.1239	106.751	73.0118	68.5233	96.904	55.7997	78.7389	-1.01617	0.00644782
AT4G29200	AT4G29200	protein_coding	0	0	0	2.68617	11.4888	4.19359	0	0	0	0	0	0	10.1249	8.46366e-18
AT4G29550	AT4G29550	protein_coding	0.314577	0.265404	0.208348	1.06964	1.1679	1.57083	0.261882	0.229689	0.194427	0.439157	0.44921	0.177178	2.17074	9.02338e-06
AT4G30180	AT4G30180	protein_coding	2.80453	1.56428	1.66141	0.772603	1.17556	0.439203	1.51326	1.12815	0.876312	1.3534	1.36275	0.691071	-1.37446	0.0328497
AT4G30450	AT4G30450	protein_coding	12.2388	10.8167	12.8561	4.24396	3.73096	3.4741	13.6324	17.2787	11.4046	11.4303	6.63018	10.7978	-1.71368	4.20639e-08
AT4G32280	IAA29	protein_coding	1.90955	2.6535	2.4476	0.556993	0.89458	0.886577	1.36369	3.87521	2.18686	1.70749	1.82455	1.66071	-1.64255	0.00121715
AT4G33280	REM16	protein_coding	0.470723	0.555999	0.290981	1.50425	1.27156	1.65127	0.406386	0.356429	0.452564	0.28395	0.261405	0.309312	1.67817	0.000777896
AT4G33467	AT4G33467	protein_coding	14.3149	13.8708	10.1736	3.65544	1.29348	1.93303	7.65925	10.0765	7.04617	7.0735	6.212	14.194	-2.53391	0.00587296
AT4G33550	AT4G33550	protein_coding	12.8736	13.2917	8.84828	5.53545	3.24523	2.6392	9.35561	7.82208	15.813	10.1659	8.7738	14.5522	-1.67424	3.23818e-05
AT4G34650	SQS2	protein_coding	4.2196	4.66686	2.63209	1.44564	1.25417	0.735301	3.35311	2.09131	2.1243	3.12384	2.10893	2.83571	-1.79997	2.89882e-05
AT4G35160	AT4G35160	protein_coding	20.9954	13.5396	11.1138	6.8609	4.41712	4.35374	14.1022	12.4029	10.1971	16.901	13.6695	11.6156	-1.62046	7.49592e-05
AT4G35520	MLH3	protein_coding	0.340951	0.192604	0.288651	0.529255	0.646222	0.702021	0.489518	0.366202	0.346326	0.531161	0.444535	0.452947	1.09308	0.00765019
AT4G36110	AT4G36110	protein_coding	2.34342	3.36642	1.64436	0.690938	1.3805	0.571314	1.53785	2.48179	1.47968	2.13186	1.26619	1.74795	-1.50574	0.00731142
AT4G36230	AT4G36230	protein_coding	3.75306	3.94041	4.87197	1.48883	2.16745	1.22251	2.75409	3.76538	3.24745	4.16562	3.95993	2.95936	-1.40632	0.000433474
AT4G36280	AT4G36280	protein_coding	0.719699	1.0626	1.12016	1.91184	2.77969	2.46348	1.17332	0.766338	1.0898	0.809355	1.09195	1.19073	1.23385	1.92005e-05
AT4G36700	AT4G36700	protein_coding	0	0	0.0279607	0.986894	0.530874	0.238009	0	0	0	0.0327421	0	0	5.3878	0.015893
AT4G37390	YDK1	protein_coding	5.00455	5.88039	6.38056	2.48161	3.2777	3.2623	5.01251	7.03854	9.2922	4.55657	6.18797	8.11845	-1.00731	0.0157732
AT4G38370	AT4G38370	protein_coding	9.87731	8.9902	9.69734	27.2552	24.6952	20.8331	10.5525	9.15632	10.5576	10.7878	8.85687	8.47565	1.28278	1.22392e-10
AT4G38690	AT4G38690	protein_coding	26.7616	25.1048	35.1868	15.4891	12.516	16.5915	23.1921	28.2576	24.7199	28.5437	22.0412	26.5471	-1.03212	1.05113e-06
AT4G38870	AT4G38870	protein_coding	0	0	0.0402058	0.774051	0.617962	0.83116	0.0842276	0.11081	0.0750387	0.0470811	0.216715	0.0427386	5.11802	1.21712e-09
AT4G38880	ASE3	protein_coding	0.0347375	0.0410306	0	0.964619	0.728037	0.470021	0	0	0	0	0	0	4.62937	3.88637e-09
AT4G39580	AT4G39580	protein_coding	0.886361	2.32652	1.87203	3.565	6.43987	5.44129	1.14782	2.72654	1.57651	1.01587	2.4611	2.81506	1.53742	0.0046091
AT4G39795	AT4G39795	protein_coding	11.9804	11.4609	9.45611	5.89162	3.81818	3.23757	11.0588	7.50644	5.74006	7.41792	3.71139	5.66024	-1.40469	0.0153462
AT5G01180	NPF8.2	protein_coding	1.3785	2.36252	1.32832	0.294868	0.611806	0.761926	1.12883	1.72686	1.40328	0.997844	1.21582	1.03902	-1.67488	2.74816e-05
AT5G01542	AT5G01542	ncRNA	0.626922	1.80681	1.69741	0.248698	0.567612	0.424133	0.681958	2.30705	2.53873	0.84408	2.25599	1.92793	-1.78439	0.0390113
AT5G01550	LECRK63	protein_coding	0.349342	0.317406	0.323922	0.159903	0.0450559	0.0909003	0.521991	0.297584	0.465044	0.525204	0.738687	0.609196	-1.80708	0.0169589
AT5G01660	AT5G01660	protein_coding	1.08912	0.760163	0.734455	1.86568	1.78459	2.00953	1.08184	1.13862	1.11374	1.10194	1.29899	1.14669	1.04903	9.91472e-05
AT5G01880	ATL74	protein_coding	4.18127	3.58301	2.73673	2.03272	1.54645	1.89509	2.46846	3.00307	2.76669	3.02667	2.15124	3.23236	-1.01708	0.00228239
AT5G02230	AT5G02230	protein_coding	17.2839	8.83721	7.20085	5.82331	3.57278	2.29591	10.8539	7.98683	8.72743	12.0827	4.97004	6.34761	-1.5817	0.0275272
AT5G03390	AT5G03390	protein_coding	2.67601	3.24622	3.4537	1.86491	1.30358	1.50867	3.82833	2.92644	4.09906	3.49458	2.80142	3.24354	-1.07052	9.99486e-05
AT5G03435	AT5G03435	protein_coding	0.223373	0.322469	0.575331	0.836883	1.04033	1.28731	0.385686	0.232562	0.343609	0.323383	0.372134	0.269093	1.40566	0.00668383
AT5G03570	IREG2	protein_coding	1.61451	1.3569	1.66977	0.615837	0.546601	0.595146	1.4173	1.93072	2.41789	1.92159	1.78454	1.53013	-1.47458	6.19637e-06
AT5G03995	AT5G03995	protein_coding	9.2779	10.3819	14.4889	16.1022	30.4977	29.8698	6.28403	12.2709	12.887	8.61584	10.6774	11.3106	1.08481	0.00819272
AT5G04150	BHLH101	protein_coding	2.61209	4.17422	2.5645	9.29539	25.3114	9.61544	2.91005	2.29053	0.398857	9.59302	4.41568	1.36302	2.1596	0.0466903
AT5G04220	SYT3	protein_coding	7.15564	7.70714	7.55014	16.7761	15.4681	19.0735	9.23982	7.8237	7.47267	9.13891	8.70107	7.64745	1.12306	8.67504e-05
AT5G04230	PAL3	protein_coding	12.0926	11.5375	8.58049	27.0889	24.866	19.9106	15.9347	11.0055	10.038	18.6879	13.7968	10.0463	1.08531	0.00401668
AT5G04370	NAMT1	protein_coding	1.40424	0.810884	1.18632	0.154738	0.156961	0.175928	0.697078	0.505057	0.918044	0.982593	0.389905	0.891964	-2.85919	1.96444e-08
AT5G04730	AT5G04730	protein_coding	0	0.034476	0.0811934	0.260525	0.685143	0.296202	0.0566976	0	0.0505122	0.0633851	0.0729406	0.0575388	3.22147	0.00126061
AT5G05250	AT5G05250	protein_coding	10.0467	8.32033	7.22764	26.7989	49.1307	35.0912	17.5527	8.21388	3.04761	25.8923	14.7175	6.08945	2.02747	0.00581599
AT5G05340	PER52	protein_coding	8.27271	11.0062	6.44849	0.856502	1.75286	1.12755	3.35518	9.29281	10.108	1.48063	7.3833	11.9622	-2.8563	4.70321e-05
AT5G05640	AT5G05640	protein_coding	4.09797	3.20937	3.88239	7.86321	8.70064	8.88979	3.89358	4.02204	3.89278	4.06264	3.00542	3.51231	1.10531	1.59385e-09
AT5G06200	CASP4	protein_coding	1.91536	2.37007	2.11427	4.97498	6.57571	5.45059	4.25204	4.1955	1.973	3.86227	2.96302	1.70807	1.33995	0.00442598
AT5G06470	AT5G06470	protein_coding	2.31439	2.64254	2.28905	1.22415	0.905435	0.869866	1.04898	2.62866	1.93584	1.9266	2.31343	1.97702	-1.32677	0.00442598
AT5G06730	PER54	protein_coding	3.99032	4.71321	4.73597	1.6621	2.87687	2.06968	3.25547	4.62282	8.80452	2.77291	4.0884	5.89958	-1.09083	0.0295238
AT5G07000	SOT14	protein_coding	5.24012	7.29925	4.89234	2.58051	3.72643	2.64865	4.77352	5.44887	5.28467	4.51252	4.06394	5.98418	-1.02032	0.000112139
AT5G07190	ATS3	protein_coding	0.218467	0.129022	0.253214	1.84164	1.14467	1.78592	0.689598	0.232625	0.378071	0.474422	0.272972	0.161499	2.8604	0.00161841
AT5G07530	GRP17	protein_coding	0	0	0	0.324386	0.448701	1.34112	0.02888	0.0253297	0	0.0322863	0.0743073	0	7.43192	4.12608e-09
AT5G07550	GRP19	protein_coding	1.53818	0.504676	0.316946	15.3395	11.4622	13.4896	1.41094	0.80073	1.03519	1.02065	1.49483	0.758051	3.99203	5.07989e-22
AT5G07560	GRP20	protein_coding	0.957678	0.435065	1.02461	2.55707	2.59382	3.48869	0.57239	0.376519	0.701174	0.39994	0.368186	0.363051	1.71816	0.000287521
AT5G07570	AT5G07570	protein_coding	0.221443	0.217966	0.216737	1.20788	2.09363	3.06563	0.08364	0.125757	0.159675	0.0534316	0.0614866	0.169762	3.17906	4.29706e-09
AT5G07572	AT5G07572	protein_coding	0	0	0.211949	0.528952	0.383253	0.945039	0.148005	0.0649052	0.0659291	0.082731	0	0.225301	2.74555	0.00757811
AT5G07650	FH15B	protein_coding	0.453802	0.375208	0.589094	0.225027	0.11413	0.230259	0.3526	0.48321	0.628266	0.418826	0.567018	0.715662	-1.4173	0.00805453
AT5G07800	AT5G07800	protein_coding	3.16598	3.49022	3.29441	1.74435	1.76942	1.66591	3.17742	3.59589	2.80034	3.17024	3.5163	2.5311	-1.00519	3.96287e-05
AT5G08360	AT5G08360	protein_coding	2.06488	2.84545	2.36138	4.30044	6.63569	6.28631	2.13919	2.7557	3.33518	2.61571	2.92404	4.20618	1.17691	8.31024e-05
AT5G08600	AT5G08600	protein_coding	0.61842	1.43877	1.14684	1.74701	3.07921	3.69781	1.25587	1.75599	1.83234	0.956347	1.40492	1.34839	1.3396	0.000237576
AT5G09730	BXL3	protein_coding	0.137149	0.0809974	0.12717	0.680082	0.306602	0.386607	0.333011	0.292073	0.0988937	0.173735	0.114244	0.0450602	1.88935	0.0238498
AT5G09910	AT5G09910	protein_coding	0.0983103	0.0580601	0.0455785	1.21873	0.370874	0.609676	0.0477414	0	0.042533	0.21349	0	0	3.26856	0.000808859
AT5G10130	DFC	protein_coding	6.49231	4.87992	6.93201	22.1127	8.79627	11.2394	9.6813	9.88774	11.1219	12.9594	6.06354	6.72232	1.15079	0.0204492
AT5G10140	FLC	protein_coding	2.60776	2.77216	2.46637	0.827592	0.437232	0.646886	4.45766	5.68679	4.42264	3.17128	4.04036	3.29003	-2.11049	6.94487e-09
AT5G10220	ANN6	protein_coding	0.100082	0.118212	0	2.82877	2.34924	2.70834	0	0.0426269	0.0865988	0	0.12505	0.0493227	5.06333	1.75241e-25
AT5G10760	AT5G10760	protein_coding	1.76135	6.64995	2.12897	1.62203	1.23928	0.425574	6.59837	1.92907	3.51078	7.4791	4.63735	6.91327	-1.71701	0.0450318
AT5G11410	AT5G11410	protein_coding	2.52728	1.23299	1.32453	6.59296	4.79009	4.33642	2.29451	1.31043	1.09341	1.9686	0.96107	1.0289	1.54699	0.00580645
AT5G12270	AT5G12270	protein_coding	2.35927	1.51449	1.37914	0.457784	0.300976	0.289152	1.69365	1.31069	0.843199	1.72635	1.02534	1.0616	-2.38151	5.8942e-05
AT5G13170	SWEET15	protein_coding	5.28597	1.40984	1.30439	0.422768	0.214422	0.0961325	1.82172	1.34358	1.77052	2.6846	0.53264	2.77312	-3.49633	7.2496e-05
AT5G13660	AT5G13660	protein_coding	3.79775	3.6008	4.67126	1.896	1.84095	1.89347	4.34091	4.02735	4.38149	3.95527	3.22805	3.87057	-1.17138	5.44013e-09
AT5G15160	PRE2	protein_coding	8.78004	9.38815	7.5413	3.02472	3.33162	3.23052	8.0787	5.82592	4.47835	7.42596	4.38821	6.64994	-1.49122	2.69645e-05
AT5G15240	AT5G15240	protein_coding	2.6733	3.02603	1.79023	1.17832	1.0583	0.586113	1.98337	2.08747	1.25296	1.97542	1.57734	1.46385	-1.45985	0.00806078
AT5G15581	AT5G15581	protein_coding	1.71987	2.70858	2.71694	0.442209	1.06801	0.57459	1.54667	3.03864	2.5354	1.65993	2.22854	2.95087	-1.79952	0.000246064
AT5G15780	AT5G15780	protein_coding	54.197	75.5619	84.9828	34.6938	37.0512	33.7435	65.5158	69.4902	53.0533	61.6936	99.3076	59.0675	-1.08606	0.0014121
AT5G15960	KIN1	protein_coding	184.342	159.299	127.774	14.449	10.3478	4.67731	111.237	97.6483	129.304	117.546	89.2505	141.408	-4.05501	8.92888e-23
AT5G16570	GLN1-4	protein_coding	6.7845	4.49794	4.78915	2.43093	1.90811	1.77675	6.80193	6.56233	7.80208	6.89131	5.90664	5.56541	-1.46527	0.000205737
AT5G16980	AT5G16980	protein_coding	6.80147	5.51642	5.04526	15.2893	11.3657	12.5772	4.93237	6.02553	5.06126	5.51414	6.57204	6.25693	1.10401	1.14522e-06
AT5G17310	UGP2	protein_coding	23.051	16.3154	15.065	39.09	40.6647	35.8124	27.2302	23.7329	18.3215	25.0605	19.3478	15.8405	1.0055	0.000773099
AT5G17600	ATL52	protein_coding	6.17631	4.21065	3.15172	17.2248	10.5641	10.8435	6.88438	3.95476	3.47914	6.57119	2.2789	3.39112	1.43834	0.0425573
AT5G18730	AT5G18730	protein_coding	0.16167	0.163679	0.256983	0.0458101	0.0387237	0.0781251	0.29161	0.393479	0.439655	0.326005	0.173147	0.455286	-1.90691	0.0306744
AT5G19170	AT5G19170	protein_coding	2.02374	1.62748	1.39739	1.28108	0.649747	0.582608	1.63098	1.46716	1.4903	1.68309	0.860812	1.31565	-1.06617	0.0326336
AT5G19470	NUDT24	protein_coding	1.08912	1.18747	0.85451	0.207717	0.245819	0.0472325	0.0813692	0.178416	0.543691	0.0909666	0.418721	0.990917	-2.64046	0.0280574
AT5G21150	AGO9	protein_coding	0.055214	0.108694	0.0853275	0.365054	0.339442	0.394293	0.160878	0.125423	0.207028	0.0399674	0.0919854	0.126984	2.05547	0.000252368
AT5G22580	AT5G22580	protein_coding	77.2592	189.043	147.573	17.7439	36.884	29.0685	49.2086	124.975	113.224	46.1824	96.331	121.44	-2.37691	2.112e-05
AT5G22860	AT5G22860	protein_coding	7.9615	7.21687	9.3565	4.28452	3.90631	4.59289	5.42475	4.20586	7.04914	6.29914	3.77861	6.35687	-1.01099	0.000592321
AT5G23230	NIC2	protein_coding	3.88056	1.97722	3.66875	8.90441	7.90971	8.75109	3.62115	4.08343	3.95033	2.64376	3.61276	3.67488	1.32936	5.14337e-08
AT5G23235	AT5G23235	pseudogene	0.535476	0.510851	0.859349	2.45102	2.29632	3.41367	0.880127	0.561405	0.962316	0.670866	1.44107	1.05558	2.01394	1.4432e-07
AT5G23480	AT5G23480	protein_coding	0.665938	1.25138	0.870089	1.92128	3.12127	1.80894	1.02898	1.10876	0.91672	1.08461	0.983367	0.656381	1.24439	0.00340757
AT5G23830	AT5G23830	protein_coding	26.6646	23.9802	19.0239	10.989	9.76851	7.5769	13.053	19.5475	19.1754	19.9484	10.3613	18.038	-1.36657	3.66069e-06
AT5G23840	AT5G23840	protein_coding	1.41009	1.66554	1.70542	0.486416	0.719551	0.760412	0.774085	1.8801	1.27317	1.4645	1.22566	1.51071	-1.34248	0.0103676
AT5G23990	ATFRO5	protein_coding	2.81385	0.764428	0.730548	0.390685	0.117946	0.0634552	1.28447	0.479391	0.559997	3.39134	0.632854	0.970712	-2.95982	0.0253418
AT5G24160	SQE6	protein_coding	15.3525	10.7714	9.99325	51.2193	44.5574	48.3663	10.5569	5.54503	7.22662	10.7353	7.36616	11.3189	1.9169	1.19535e-11
AT5G24280	GMI1	protein_coding	1.20851	1.19633	1.52611	8.49243	8.40413	11.7059	1.88918	1.14711	1.8225	1.44966	1.52439	1.61091	2.78551	1.39606e-41
AT5G24530	DMR6	protein_coding	10.5235	9.48604	8.51058	6.00303	4.2121	3.43485	15.7156	9.03181	14.3092	12.9299	9.29328	11.3474	-1.12504	0.00722627
AT5G24655	LSU4	protein_coding	2.32761	5.12366	2.06015	0.944342	1.59652	0.596479	1.23309	2.16301	3.38725	1.72317	2.37953	3.85844	-1.6152	0.0219202
AT5G24770	VSP2	protein_coding	69.6895	80.6176	51.2987	16.0365	13.1852	8.59713	33.2344	25.6347	40.8912	57.9912	44.2743	69.0887	-2.4787	2.57678e-13
AT5G24780	VSP1	protein_coding	14.7241	15.8922	12.3816	3.22262	2.08565	2.34721	8.48173	11.0288	11.8179	14.0027	13.9567	22.1695	-2.55756	9.18263e-22
AT5G24910	CYP714A1	protein_coding	1.58258	1.79597	1.58251	0.40007	0.44224	0.279912	1.77817	1.98251	1.85268	1.5162	1.24072	1.46811	-2.17653	6.87233e-10
AT5G25190	ERF003	protein_coding	13.0428	29.9681	10.4692	4.37604	9.24777	4.02414	8.31905	20.9494	6.90615	9.86393	14.1076	8.2506	-1.67381	0.0188699
AT5G25970	AT5G25970	protein_coding	0.50959	0.509306	0.545205	1.01076	1.05158	1.28178	0.494934	0.434091	0.644449	0.72356	0.293873	1.00455	1.00811	0.0280574
AT5G25980	TGG2	protein_coding	436.585	424.375	468.617	199.364	204.272	197.736	351.239	270.391	286.26	310.29	319.388	365.409	-1.21423	1.22392e-10
AT5G26270	AT5G26270	protein_coding	3.41952	2.48554	2.31705	10.3912	8.52655	8.79889	3.15086	3.02493	1.85876	2.14206	2.08154	1.68522	1.67629	6.28432e-05
AT5G27230	FRL5	protein_coding	0.413874	0.224057	0.511679	1.16296	1.171	1.16666	0.368473	0.337866	0.402882	0.187243	0.21547	0.339945	1.5042	6.15168e-07
AT5G27890	AT5G27890	protein_coding	2.41959	2.23663	2.69874	7.05971	7.70208	9.37082	3.61014	1.94162	1.91157	2.85563	4.11861	2.38486	1.63534	1.71168e-06
AT5G28010	AT5G28010	protein_coding	1.4413	4.32148	3.70086	6.81711	7.15673	9.50081	2.26128	4.06104	4.02918	2.76876	1.66235	4.48039	1.24862	0.00757811
AT5G28510	BGLU24	protein_coding	0.762795	0.65526	0.450094	0.137545	0.0872008	0	0.437778	0.561175	1.9801	0.338825	0.9531	0.888547	-3.00147	0.00196638
AT5G34795	AT5G34795	pseudogene	0.582236	0.18339	0.899784	2.15573	1.30161	3.28251	1.13098	0.330649	0.806077	0.590044	0.484997	0.459104	1.90467	0.00132835
AT5G35480	AT5G35480	protein_coding	14.3948	26.428	9.86549	6.67246	4.3286	6.17482	99.0815	107.294	52.1239	31.7694	17.5951	22.5161	-1.63037	0.00347112
AT5G35580	AT5G35580	protein_coding	3.17302	3.66547	3.45944	1.45238	2.19234	1.65127	3.01403	3.35637	3.98256	3.21809	3.83394	3.88358	-1.01236	1.13455e-05
AT5G37000	AT5G37000	protein_coding	3.07459	2.39445	2.6629	0.938215	0.934704	1.79053	3.28149	3.4825	3.56667	3.22832	2.44852	3.7631	-1.25317	5.7183e-05
AT5G37990	AT5G37990	protein_coding	41.1035	19.2606	20.6383	3.46259	0.565435	1.25261	24.9316	12.8767	12.0842	29.6816	10.3113	16.6982	-3.99266	5.61545e-06
AT5G38000	AT5G38000	protein_coding	2.80253	2.49625	1.53361	0.36451	0.308124	0.259017	2.94504	1.91768	2.38523	2.24482	2.52583	2.08306	-2.91749	9.04678e-11
AT5G38010	UGT76E9	protein_coding	2.0059	1.59389	1.42032	0.831906	0.642068	0.986952	2.12532	1.64658	1.42009	1.3068	1.73166	0.970584	-1.11632	0.00670847
AT5G38020	AT5G38020	protein_coding	23.3167	11.8875	10.1511	4.22864	1.48133	1.29938	11.7148	7.36243	6.282	14.8483	5.95157	7.04229	-2.75334	0.000205009
AT5G38240	AT5G38240	protein_coding	0.880175	0.408425	0.495508	0.0935257	0.105411	0.0708889	0.641145	0.508773	0.353599	0.785031	0.314218	0.681641	-2.73654	6.78586e-05
AT5G38280	PR5K	protein_coding	2.878	1.95464	2.77977	1.04655	1.14604	1.10874	1.81689	2.4516	2.42802	2.10932	1.2586	2.31663	-1.27992	1.57202e-05
AT5G38540	JAL43	protein_coding	0.97055	1.58729	1.83447	0.222123	0.688464	0.336722	0.0362552	0.0317983	0.516799	0.689036	1.30597	1.54531	-1.8537	0.0317868
AT5G38710	POX2	protein_coding	4.03152	4.42173	4.09418	1.71352	2.4141	1.9121	2.42392	2.78008	5.06648	3.43939	3.43817	4.47825	-1.12299	0.005273
AT5G39030	AT5G39030	protein_coding	3.07438	4.55271	2.85068	1.13768	1.34637	1.21587	2.82997	4.14332	3.33518	3.03921	4.01339	3.55038	-1.56487	2.65276e-08
AT5G39110	GLP6	protein_coding	1.07936	1.66717	0.538902	0	0.417625	0.374471	0.241918	0	0.143684	1.35226	1.86735	2.70058	-2.0551	0.017368
AT5G39160	GLP2A	protein_coding	1.25384	0.740495	1.68579	0.124349	0	0	1.03512	0.534039	0.59671	1.29335	0.469998	1.29764	-4.72944	9.00921e-09
AT5G39190	GLP5A	protein_coding	3.77004	3.78507	4.07834	0.186946	0.368729	0.141698	2.5021	2.19452	2.71846	2.04675	1.72722	3.77787	-4.02431	4.69247e-21
AT5G40000	AT5G40000	protein_coding	0.825514	0.928632	0.911247	0.155942	0.197729	0.132973	0.419976	1.64082	1.63269	0.59756	0.39294	1.62733	-2.46623	0.000721821
AT5G40410	PCMP-H15	protein_coding	0.359711	0.247844	0.111179	0.53511	0.779019	0.912584	0.378479	0.331952	0.337188	0.358025	0.0749088	0.20682	1.54497	0.00553099
AT5G40570	AT5G40570	protein_coding	2.04678	2.08411	2.68316	4.8297	7.63267	7.71937	0.959681	2.04414	2.01532	1.91585	4.05659	2.92176	1.48259	3.03887e-05
AT5G41830	AT5G41830	protein_coding	0.0399032	0.0471321	0.110999	1.26636	1.77296	1.66474	1.20142	1.83553	1.07035	9.61855	8.07707	13.8837	4.35837	1.49533e-16
AT5G42370	AT5G42370	protein_coding	2.36884	1.76884	1.86827	4.53655	4.24565	4.82008	1.66603	1.80914	1.79056	1.89211	1.15672	1.61024	1.09903	1.27815e-06
AT5G42530	AT5G42530	protein_coding	167.906	413.016	288.356	21.0726	17.6193	6.90105	286.675	257.827	458.441	178.926	332.442	560.571	-4.29271	5.21294e-12
AT5G43500	ARP9	protein_coding	4.89813	5.81484	6.4783	10.3318	13.7153	14.6623	6.93062	7.56122	6.64783	8.93594	10.8733	9.45962	1.09678	7.16459e-11
AT5G44565	AT5G44565	protein_coding	4.82164	7.74537	5.99088	1.24327	1.53601	1.73973	5.24492	6.16092	6.59188	5.34003	5.06064	6.55837	-2.09464	1.66991e-11
AT5G44574	AT5G44574	protein_coding	3.54989	3.2064	4.06608	1.13901	1.92563	2.00134	2.23092	1.86773	1.62617	2.83416	0.521827	1.0291	-1.1676	0.0318404
AT5G44620	CYP706A3	protein_coding	0.357727	0.537769	0.874477	0.0967564	0.081789	0.110006	0.284268	0.637158	0.731628	0.706216	0.89395	1.21805	-2.64611	0.000131866
AT5G44973	AT5G44973	protein_coding	2.59692	3.23779	4.14705	0	0	0.488028	0.840745	1.47478	0.998698	1.40986	1.44214	2.98626	-4.4493	1.76372e-10
AT5G45080	PP2A6	protein_coding	2.12005	2.33718	1.74737	0.373785	0.987388	0.318729	3.24876	2.92965	3.34276	2.19963	0.824124	1.90388	-1.89598	3.04334e-05
AT5G45200	AT5G45200	protein_coding	0.205397	0.207949	0.272074	0.654754	0.54117	0.595534	0.427478	0.324937	0.368148	0.477899	0.36663	0.231371	1.30248	0.00188689
AT5G45440	AT5G45440	protein_coding	1.33522	1.94511	1.56822	0.706239	0.522366	0.501846	1.59941	1.9715	1.54046	0.821542	1.001	1.66701	-1.53488	0.000721821
AT5G45840	AT5G45840	protein_coding	3.9868	3.13937	3.77373	0.782539	0.522227	0.796049	4.33599	3.76758	2.83882	4.39649	3.78798	3.09046	-2.45465	1.03482e-14
AT5G46260	AT5G46260	protein_coding	1.24355	1.10616	1.21001	0.822188	0.463336	0.553944	1.61038	1.20317	1.55425	1.35024	0.9975	1.80073	-1.01675	0.0439808
AT5G46640	AHL8	protein_coding	3.73243	3.32648	3.71254	1.51429	1.05248	1.53037	3.82281	3.26615	3.31768	4.38424	4.7484	3.44475	-1.47689	1.77449e-08
AT5G47130	AT5G47130	protein_coding	2.06818	3.60611	1.91769	0.781371	0.743062	0.222093	2.67826	2.76848	2.38607	2.45949	2.4611	3.49456	-2.09992	6.21709e-05
AT5G47990	CYP705A5	protein_coding	15.625	13.9983	17.9294	11.2895	7.16388	5.69686	2.605	7.11997	6.44969	5.04566	4.8321	6.11728	-1.0287	0.0155777
AT5G48175	AT5G48175	protein_coding	3.09199	4.30429	3.78854	0.438065	1.38863	1.49416	1.93054	5.73811	6.8797	2.03834	3.03552	5.22448	-1.81899	0.020578
AT5G48570	FKBP65	protein_coding	3.57263	6.62239	5.94831	0.80173	0.896326	0.67629	3.49521	6.02	6.74678	3.73758	4.62687	5.57763	-2.81068	9.67583e-19
AT5G48900	AT5G48900	protein_coding	25.0315	17.5948	15.8859	10.8742	9.01067	8.90652	19.8276	16.7142	12.6086	21.6571	11.9878	11.4829	-1.10025	0.015347
AT5G49170	AT5G49170	protein_coding	5.9818	7.06546	5.88613	1.99765	3.83779	3.16593	4.14983	7.27937	5.59847	4.04282	4.27095	4.93335	-1.13811	0.000157451
AT5G49620	MYB78	protein_coding	0.7357	1.14053	1.06589	0.228008	0.346926	0.207385	0.312611	0.940051	1.35275	0.499262	0.689434	1.4956	-1.92712	0.0101139
AT5G49630	AAP6	protein_coding	17.9534	14.3924	13.8225	9.38465	7.85143	5.62723	15.3597	10.6833	12.3381	13.5471	8.9082	11.7546	-1.07992	0.000713914
AT5G49780	AT5G49780	protein_coding	0.73193	0.648394	0.678672	0.262125	0.409065	0.298021	0.829358	1.31625	1.10832	0.860953	0.660497	0.841663	-1.13705	0.0061078
AT5G49870	JAL48	protein_coding	0.821425	0.802952	0.682863	0.0842733	0.0474913	0	0	0.0482569	0.0735273	1.04568	0.920183	0.725881	-4.03093	1.35717e-11
AT5G49960	AT5G49960	protein_coding	2.71336	3.43716	4.13852	1.26748	1.23625	1.75143	4.39221	3.93601	4.45746	4.12035	4.52041	4.03101	-1.34973	6.83159e-09
AT5G50335	AT5G50335	protein_coding	15.5071	34.6666	27.3765	2.34596	4.77404	3.5563	6.80729	23.0609	16.7536	5.89791	14.8877	23.5745	-2.92478	7.46613e-05
AT5G50790	SWEET10	protein_coding	0.443653	1.15285	1.23411	0	0.0371927	0	0.947964	2.79663	4.18434	1.39698	1.33041	2.36134	-5.61243	2.83685e-07
AT5G50950	FUM2	protein_coding	38.3043	41.209	30.5905	15.6737	13.7491	11.3707	32.5951	25.4476	28.2651	33.143	29.6716	30.567	-1.50095	3.14068e-11
AT5G51480	SKS2	protein_coding	0	0.0868595	0.136373	0.0729302	0.554837	0.525144	0.0238075	0.104404	0.0424204	0.0532311	0.122512	0.169125	2.23835	0.0326336
AT5G51500	PME60	protein_coding	0.855596	0.606357	0.825074	3.83536	1.77883	2.161	1.52902	0.932907	0.769945	0.929003	0.342097	0.843317	1.69929	0.00721187
AT5G51520	AT5G51520	protein_coding	0.451588	0.213359	0.334983	1.88101	1.74146	1.32389	0.08772	0.692428	0.625201	0.686465	0.225701	0.178043	2.18696	0.000851454
AT5G51890	PER66	protein_coding	40.9016	26.948	31.9238	23.537	14.4699	13.4578	38.2539	30.6576	35.5899	39.227	24.8933	32.0345	-1.01831	0.0110832
AT5G52310	LTI78	protein_coding	65.2546	137.357	52.3483	43.5405	42.1322	24.3507	62.5794	63.8007	80.2448	45.0884	77.3427	86.0203	-1.27737	0.0170364
AT5G52320	CYP96A4	protein_coding	4.65864	2.42422	1.66141	1.58313	1.28362	0.844867	2.6262	1.97034	1.97323	2.54685	1.95387	2.21561	-1.31277	0.0205283
AT5G52670	AT5G52670	protein_coding	6.13083	7.53115	4.88887	0.243208	0.616758	0.691284	1.1909	9.29606	8.27563	1.33137	2.45132	6.88884	-3.62745	0.000222952
AT5G52710	AT5G52710	protein_coding	0.346509	0.368354	0.481943	0.0343647	0.116195	0.0781414	0.23558	0.678893	0.839516	0.30099	0.346366	0.512303	-2.36099	0.00358921
AT5G52720	AT5G52720	protein_coding	1.68319	5.633	2.51449	0.185477	0.548749	0.738068	1.81642	4.85904	6.2303	0.812268	2.80416	4.14759	-2.78936	0.00148124
AT5G53150	AT5G53150	protein_coding	5.16355	6.04877	9.77269	16.0371	19.2745	21.6834	8.21393	8.81516	10.2229	7.06011	9.98299	9.73905	1.37495	6.24669e-11
AT5G53250	AGP22	protein_coding	10.9786	10.2713	9.87741	22.0993	21.1412	23.4098	12.1409	14.8152	6.20766	15.3433	10.3222	11.6782	1.02349	0.0103646
AT5G53380	AT5G53380	protein_coding	0.26778	0.451845	0.319238	0.644954	1.12244	0.733275	0.668774	0.782081	0.595814	0.58151	0.286789	0.188527	1.225	0.0256751
AT5G53450	PAP14	protein_coding	31.1964	24.5378	27.0109	51.5416	78.4001	53.4177	41.9544	28.0771	24.3425	57.2613	31.9608	26.5161	1.06814	0.0133546
AT5G53486	AT5G53486	protein_coding	7.71257	6.83233	5.56982	2.20641	2.98415	2.2577	5.04185	3.91667	4.17096	6.03914	3.89176	5.7745	-1.49447	4.06518e-07
AT5G53820	AT5G53820	protein_coding	4.68957	6.89313	6.28093	18.3967	23.9378	17.1558	1.92309	3.37337	6.85316	2.03677	5.20848	8.73094	1.66897	0.0160086
AT5G53920	AT5G53920	protein_coding	2.6144	2.3793	2.34469	7.18336	8.73098	7.63549	2.62246	2.30008	2.55887	3.02485	1.71365	1.98547	1.60815	2.66432e-11
AT5G54370	AT5G54370	protein_coding	9.93281	12.6585	13.1688	31.4102	25.6383	25.8381	16.3747	26.8309	24.9547	20.3874	16.0035	16.2742	1.1529	4.67703e-07
AT5G55250	IAMT1	protein_coding	5.91472	3.13485	3.90232	2.0305	1.46212	1.23978	6.6284	5.55518	4.13369	6.54569	5.3059	4.26027	-1.52247	0.000464512
AT5G55570	AT5G55570	protein_coding	5.68928	3.35997	3.40118	1.78178	1.38064	1.1817	3.12635	2.04058	1.61935	2.35716	1.30949	1.40191	-1.58783	0.0251852
AT5G56080	NAS2	protein_coding	5.42187	6.94912	6.15049	2.63134	2.65949	2.34132	1.68062	3.24283	2.74499	3.88294	7.3511	4.71869	-1.33992	0.00168534
AT5G56100	AT5G56100	protein_coding	17.6141	21.526	20.7793	35.8885	61.8433	76.3952	18.8013	22.5809	19.0891	20.7348	13.0743	17.791	1.45508	1.58453e-06
AT5G56370	AT5G56370	protein_coding	0.987624	1.24699	1.51574	1.72251	2.59806	3.8016	1.45537	1.65359	1.73861	1.70098	1.87231	2.31614	1.02626	0.00817703
AT5G56700	AT5G56700	protein_coding	0.333462	0.67521	0.574226	1.13386	1.31788	1.39656	0.508941	0.730434	0.577078	0.517246	0.238089	0.37563	1.21641	0.0125334
AT5G57123	AT5G57123	protein_coding	2.65223	3.13271	2.24845	0.901827	0.762323	0.854438	1.17758	2.64659	1.24582	1.48103	1.51494	1.94195	-1.73238	0.000574611
AT5G57240	ORP4C	protein_coding	2.08948	2.50914	1.51766	1.2088	0.934224	0.981666	1.58968	2.01723	1.08479	1.5125	1.13133	1.61327	-1.03318	0.0373847
AT5G57760	AT5G57760	protein_coding	18.783	49.2356	31.3865	3.4865	11.115	7.92789	9.65792	34.9949	26.3343	10.7971	25.1005	24.5525	-2.21704	0.000941605
AT5G57770	AT5G57770	protein_coding	1.36122	1.02722	0.806388	3.33745	1.83852	2.25964	1.50569	1.32059	1.53773	1.60117	1.41735	1.37895	1.14689	0.00555175
AT5G58080	ARR18	protein_coding	0	0	0.0270929	0.695465	0.538893	0.461244	0.0567573	0	0	0.0317259	0.0730174	0.0287997	5.31859	1.66205e-09
AT5G58310	MES18	protein_coding	3.81736	6.53465	5.59153	16.3504	31.7701	30.8785	3.06277	5.65529	5.21792	3.60424	4.83885	7.6342	2.231	2.76006e-07
AT5G58610	AT5G58610	protein_coding	0.2779	0.164122	0.193259	0.671788	0.509626	0.587526	0.185561	0.281114	0.285548	0.245166	0.43404	0.222553	1.38297	0.000898737
AT5G58784	AT5G58784	protein_coding	0.784027	0.284942	1.34211	3.11021	1.97182	2.85611	0.937203	1.38711	1.77429	1.30968	0.452137	1.36722	1.6118	0.00294558
AT5G59000	AT5G59000	protein_coding	3.24083	5.71767	5.32534	2.03422	2.95761	2.17402	2.9484	4.50794	4.79203	2.31622	5.43332	5.90342	-1.05259	0.0358962
AT5G59080	AT5G59080	protein_coding	44.3446	40.6954	29.9426	18.3189	18.4504	14.9929	45.9319	34.092	20.3471	49.0737	26.6809	22.2092	-1.22755	0.0197123
AT5G59660	AT5G59660	protein_coding	1.04188	0.922971	0.704427	0.365953	0.43672	0.367118	0.674611	0.42527	0.488324	0.659908	0.108485	0.599042	-1.25443	0.021426
AT5G59670	AT5G59670	protein_coding	0.609524	0.580601	0.510479	0.253496	0.197799	0.24387	1.58501	0.50247	0.85066	1.02475	0.884428	1.06589	-1.35887	0.0328733
AT5G59720	HSP18.1	protein_coding	5.62585	3.08853	3.45317	2.12174	1.52782	0.804098	4.84837	3.57738	3.15388	5.76438	4.95029	3.2021	-1.50523	0.00567072
AT5G59990	AT5G59990	protein_coding	1.11515	1.75623	1.57564	0.737297	0.667761	0.838264	1.54726	1.26658	1.37846	1.6721	1.85782	1.25617	-1.0514	0.0232653
AT5G60530	AT5G60530	protein_coding	5.98731	5.72676	7.8749	19.2335	14.7852	15.52	9.10191	10.9489	12.5013	9.96348	11.2216	6.76735	1.27647	1.12638e-07
AT5G60910	AGL8	protein_coding	1.62356	1.91768	1.64228	0.19517	0.536181	0.388319	1.05124	1.7602	2.04339	1.12181	1.47535	1.74573	-2.23513	3.04718e-07
AT5G62150	AT5G62150	protein_coding	3.36002	3.8447	2.43401	6.76868	8.0983	6.51166	2.75348	4.65109	3.99762	2.5082	1.57436	3.82927	1.08317	0.0203411
AT5G64110	PER70	protein_coding	10.9739	10.6607	9.84358	29.3375	22.3993	23.0885	10.7741	9.04319	13.8648	12.4766	10.4328	14.8921	1.18255	1.75231e-07
AT5G64770	RGF9	protein_coding	162.14	130.109	73.4774	59.2669	72.2429	53.5473	92.5209	105.723	75.6191	95.9075	69.0519	73.6746	-1.07118	0.00298178
AT5G64810	WRKY51	protein_coding	5.45182	8.30598	6.52038	2.35078	2.84823	2.04907	3.29979	8.95165	11.8959	2.91688	7.70048	9.11171	-1.54066	0.0110326
AT5G65070	MAF4	protein_coding	1.30932	3.09303	2.56818	5.79333	7.17687	6.30278	1.61403	1.50141	1.22008	1.42165	1.00675	0.943078	1.41095	2.05906e-05
AT5G65080	MAF5	protein_coding	1.50122	3.7298	3.40798	3.38837	8.98323	8.28845	1.96082	1.10242	1.52294	2.75418	1.29363	2.24503	1.18436	0.0355353
AT5G65140	TPPJ	protein_coding	7.19464	8.37719	8.94753	2.77293	4.37353	4.15229	8.54421	6.30298	8.40869	9.36688	5.79423	7.86437	-1.18986	7.44944e-06
AT5G65690	PCK2	protein_coding	3.57369	2.71356	3.52667	1.67083	1.19837	1.03616	0.718973	0.9785	0.883498	3.3814	2.55158	3.22048	-1.39209	2.63491e-06
AT5G65730	XTH6	protein_coding	39.8033	50.8976	99.1272	27.2716	23.0529	40.1059	42.7711	43.7513	52.5884	48.6273	39.8367	74.7815	-1.12475	0.0272242
AT5G65850	AT5G65850	protein_coding	0.599564	0.708181	0.516228	1.65642	2.26184	2.02812	0.540726	1.09443	0.704074	1.02301	1.92637	0.633171	1.63708	7.83739e-05
AT5G65980	AT5G65980	protein_coding	0.420798	0.331353	0.606945	1.48381	2.58696	2.26692	0.227053	0.238969	0.283195	0.710734	0.23368	0.32259	2.11443	1.7312e-07
AT5G66150	AT5G66150	protein_coding	0	0	0.0163816	0.753411	0.888649	0.737062	0	0.0451487	0.030574	0.0575485	0	0	6.52117	3.60136e-24
AT5G66400	RAB18	protein_coding	35.4384	55.1433	39.0938	8.66181	5.47826	4.10923	16.9655	34.6305	92.9169	21.3544	41.1393	127.271	-2.87841	0.000126558
AT5G66658	AT5G66658	protein_coding	2.82263	2.38141	1.77599	0.799806	0.845104	1.364	1.46863	2.06095	2.00623	1.75131	2.01533	2.18595	-1.29892	0.00617853
AT5G67060	HEC1	protein_coding	1.38492	2.9211	2.24727	0.196212	0.539045	0.111541	1.44117	3.49708	1.92592	1.23522	3.33728	1.90132	-2.93042	2.088e-05
AT5G67430	AT5G67430	protein_coding	3.39403	4.00889	3.6885	1.33916	1.92747	1.27565	2.80018	4.10361	3.82099	2.85308	2.82719	3.23741	-1.33984	3.82129e-06

## Sheet: S3
Table S3. List of differentially expressed TEs in the pkl mutant identified by RNA-seq
	name	biotype	wt_rep1	wt_rep2	wt_rep3	pkl_rep1	pkl_rep2	pkl_rep3	nrpd1_rep1	nrpd1_rep2	nrpd1_rep3	nrpe1_rep1	nrpe1_rep2	nrpe1_rep3	logFC.pkl	fdr.pkl
AT5G34790	AT5G34790	transposable_element	0.775922	0.442442	0.843509	2.75964	1.43554	2.86603	1.66313	0.592588	0.601937	0.610081	0.401173	0.421951	1.69246	0.00249841
AT5G34800	AT5G34800	transposable_element	0.708973	0.418705	0.910227	1.7578	2.56029	2.70568	1.50958	0.65039	0.70784	0.592154	0.681424	0.295645	1.68921	0.000108065
AT5G35935	AT5G35935	transposable_element	0.401388	0.201746	0.205888	0.0423483	0.0357974	0.0770361	2.17317	2.06607	2.23168	1.76185	2.00611	2.12124	-2.48934	5.44013e-09
AT2G05660	AT2G05660	transposable_element	0	0.00997232	0	0.0753579	0.0920122	0.133276	0	0	0	0.00916718	0	0	4.56819	0.00358921
AT2G11780	AT2G11780	transposable_element	0	0	0	0.0334975	0.113263	0.209466	0.0164025	0	0	0	0	0	5.69879	0.00140879
AT2G26630	AT2G26630	transposable_element	0.0631915	0	0	0.376018	0.370827	0.213755	0	0	0	0	0	0	3.42553	0.00793425
AT4G08115	AT4G08115	transposable_element	0.116244	0.137303	0.2515	0.326639	0.519738	0.851965	0	0	0	0.0631087	0.0968301	0.0954798	1.63391	0.0146872
AT1TE53070	AT1TE53070	transposable_element	1.76334	3.64488	4.08759	4.37195	12.1957	12.9237	3.85341	4.50628	5.34026	5.74389	8.81308	5.64862	1.54224	0.0206197
AT1TE85165	AT1TE85165	transposable_element	4.90106	13.8291	5.04938	0.540065	0.228261	0.614023	3.43785	8.81374	13.1936	5.02591	21.7735	9.92981	-4.10029	7.98891e-05
AT1TE42250	AT1TE42250	transposable_element	0.624105	1.17947	1.15739	3.21854	2.09282	2.25188	1.09108	1.06328	1.40407	0.67765	1.24769	0.615148	1.28243	0.0395757
AT1TE42205	AT1TE42205	transposable_element	0	0.215815	0.67768	1.08724	1.68493	2.26623	2.12952	2.95724	5.05919	3.76943	5.93578	9.36481	2.27726	0.0251928
AT2TE09670	AT2TE09670	transposable_element	0.590908	0.697956	0	2.34411	6.43987	11.993	0.573912	0	0.511301	0	1.47666	0	3.75117	0.000548828
AT2TE41175	AT2TE41175	transposable_element	0.192866	0.227805	0	0.573819	1.45516	4.13186	0.749275	0.657165	1.33506	0.837651	2.40983	0.760391	3.59738	0.000661428
AT2TE26610	AT2TE26610	transposable_element	1.42355	1.84007	2.11693	0.692578	0.720545	0.757136	0.521739	0.2288	0.371855	0.0583277	0.268484	0.238266	-1.37243	0.000617878
AT2TE78320	AT2TE78320	transposable_element	6.98474	4.71434	7.71013	19.1319	23.1432	28.8775	19.0594	29.1829	24.7507	4.69486	7.48056	8.52366	1.77791	0.000205009
AT2TE82000	AT2TE82000	transposable_element	0.598871	0.176841	0	3.26659	2.13372	1.51933	1.16329	1.65797	1.68412	11.542	4.86382	7.23089	3.01737	0.000149676
AT3TE20780	AT3TE20780	transposable_element	0	0.0575676	0	0.112783	0.272391	0.293093	0.0315576	0.0968737	0.0562297	0	0	0	3.48978	0.000995136
AT4TE40115	AT4TE40115	transposable_element	0	0	0	2.7796	1.06801	2.58566	7.17654	8.68181	11.6849	4.14983	3.18362	5.2739	5.95096	4.95353e-06
AT4TE04415	AT4TE04415	transposable_element	0.0527663	0.0623254	0.0815447	0.226766	0.634042	0.991614	4.74904	5.87328	6.62036	2.50181	2.98886	3.05119	3.0859	7.85399e-09
AT4TE12660	AT4TE12660	transposable_element	12.8612	11.8887	14.5178	45.659	49.2216	61.5795	9.05164	15.5603	15.8057	15.5837	15.3711	15.0649	1.9128	1.2412e-17
AT4TE06990	AT4TE06990	transposable_element	0	0	0.286131	0.612074	1.81087	1.39178	0	0.131433	0	6.53368	1.54229	4.10611	3.3183	0.00199349
AT4TE10320	AT4TE10320	transposable_element	0.114505	0.196725	0.125477	2.92157	5.89919	4.48365	0.343745	0.32809	0.261208	0.180842	0.208105	0.153902	4.86004	7.62836e-52
AT5TE47170	AT5TE47170	transposable_element	0	0	0	2.76691	8.50507	13.7272	0	0	0	0.275392	0	0.499983	7.90851	1.3046e-10
AT5TE34435	AT5TE34435	transposable_element	0	0	0	15.4931	24.7378	39.144	0	0	0	0	0	0	6.81123	2.43647e-09
AT5TE17325	AT5TE17325	transposable_element	0.0936367	0.1106	0.121553	0.427172	0.298294	0.253393	0.109132	0.0957166	0.162044	0.203341	0.0935981	0.0738343	1.50511	0.0100617

## Sheet: S4
Table S4. Transcript level of genes involved in DNA methylation regulation
	Gene	AGI code	WT_rep1	WT_rep2	WT_rep3	pkl_rep1	pkl_rep2	pkl_rep3
	DDM1	AT5G66750	5.08845	4.39406	4.87679	6.14901	4.83934	4.7491
CG	MET1	AT5G49160	8.09391	6.59464	8.75934	10.5057	9.15927	9.77266
	VIM1	AT1G57820	9.18019	9.1985	11.0228	13.5031	12.4736	11.1944
	VIM2	AT1G66050	1.00253	0.768092	0.703465	1.71978	1.68089	1.83308
	VIM3	AT5G39550	4.59703	4.01987	4.09768	8.58918	7.0476	6.35754
	VIM4	AT1G66040	0.0594385	0.0702064	0.0826704	0.265265	0.448461	0.301591
	VIM5	AT1G57800	0	0	0	0	0	0
CHG	CMT3	AT1G69770	7.07379	6.3614	7.65847	9.64614	10.4789	10.3326
	SUVH4	AT5G13960	3.11375	3.52954	5.09914	4.13399	5.05229	6.03086
	SUVH5	AT2G35160	0.873479	0.75034	1.19648	1.69316	1.44788	1.52211
	SUVH6	AT2G22740	7.26721	6.22447	7.68417	8.34518	7.00082	8.14625
CHH	NRPD1	AT1G63020	1.49164	1.23207	1.54753	1.55174	1.14555	1.6231
	NRPE1	AT2G40030	1.76751	1.41592	2.3042	2.04796	1.82652	2.42707
	NRPD2/NRPE2	AT3G23780	7.06662	6.24367	7.98416	6.8841	6.92706	8.53266
	NRPD4/NRPE4	AT4G15950	9.8262	11.6063	14.869	12.7904	15.7315	14.465
	NRPE5	AT3G57080	18.2988	21.1539	22.8638	20.3357	23.2826	21.0719
	NRPE9B	AT4G16265	8.79838	8.08289	8.81743	11.9868	9.68557	8.81835
	NRPB1	AT4G35800	18.633	14.576	25.508	16.5997	15.8258	25.8046
	RDR2	AT4G11130	2.2688	1.78654	2.93923	2.71284	2.46855	2.95734
	DCL3	AT3G43920	2.25813	1.63607	2.83853	2.65506	2.50781	3.46488
	HEN1	AT4G20910	3.23532	2.85601	3.23674	4.00231	3.68296	3.6672
	AGO4	AT2G27040	11.3912	10.5129	12.5973	11.919	10.6301	10.6446
	AGO6	AT2G32940	0.796947	0.634844	0.773328	0.863888	0.605954	0.438851
	AGO9	AT5G21150	0.055214	0.108694	0.0853275	0.365054	0.339442	0.394293
	CLSY1	AT3G42670	3.42236	2.6047	3.55839	4.18937	4.36962	4.50473
	DRD1	AT2G16390	3.52527	3.91026	5.92358	3.90434	4.4405	5.36716
	DMS3	AT3G49250	5.55453	4.60343	4.55281	5.84344	4.50216	4.3599
	RDM1	AT3G22680	14.7752	14.9321	18.5355	13.6345	20.4675	22.1834
	KTF1	AT5G04290	5.51487	6.01625	9.2964	6.31739	7.08556	11.6401
	IDN2	AT3G48670	15.2767	13.2449	15.5963	18.032	15.9277	18.0699
	IDP1	AT1G15910	9.69156	11.581	13.2066	10.0607	13.1742	15.5491
	IDP2	AT4G00380	2.76447	2.56989	3.53643	4.18861	3.99131	4.38701
	DMS4	AT2G30280	5.28418	7.64458	8.69789	5.93116	8.41333	8.35995
	DRM2	AT5G14620	7.22623	7.99436	10.4045	7.06562	8.89496	9.86937
	SUVH2	AT2G33290	3.53686	3.56077	4.71016	3.67244	3.70134	4.84448
	SUVH9	AT4G13460	14.2064	11.6582	11.8707	13.9457	14.5062	15.4597
	SUVR2	AT5G43990	2.43988	2.81434	2.86328	2.66548	3.02019	3.24543
	MORC1	AT4G36290	6.48591	6.83352	6.7597	6.86975	7.02502	7.02068
	MORC6	AT1G19100	3.63741	3.36127	4.1068	5.28373	4.93276	5.35591
	DTF1	AT1G15215	5.85751	7.03794	6.83594	6.51024	8.33941	8.5405
	HDA6	AT5G63110	11.6753	11.9868	12.8022	10.8848	10.7479	11.2275
	JMJ14	AT4G20400	12.0581	14.2426	15.4149	13.0222	14.1412	14.0909
	LDL1	AT1G62830	5.81455	4.52218	5.90403	5.80714	5.16629	5.77132
	LDL2	AT3G13682	1.48716	1.20032	1.56281	1.47488	1.55841	1.1179
	UBP26	AT3G49600	6.40735	5.8569	6.53663	6.57662	5.85978	6.3826
	NERD	AT2G16485	7.84933	5.13524	8.97461	8.39908	7.19052	10.0262
	CMT2	AT4G19020	6.02041	4.46216	7.37712	6.11632	5.68496	8.45908

## Sheet: S5
Table S5. List of primers used in this study
Primers for bisulfite sequencing
RD29A-Bi-1F	TAGTTATAYGAYGTAAAYGTAAAATGATT
RD29A-Bi-1R	CAATAAAAATAATCAAACCCTTTATTCCTA
LUC-Bi-1R	CCAAAAACCAAAACRTATCTCTTCATAA
RD29A-Bi-2F	GTAAAYGTAAAATGATTATATGATGGGTT
RD29A-Bi-2R	ACCCTTTATTCCTAATAATTATTTTCTAA
LUC-Bi-2R	ACCTTATACAATTACTCTCCAACRA
35S-Bi-1F	GAAAAGGAAGGTGGTATTATAAATGTTATT
35S-Bi-1R	ACRACATCAAAACAACCRATTATCTATTA
35S-Bi-2F	GAAAGGTTATYGTTTAAGATGTTTTTGT
35S-Bi-2R	CTATTATACCCAATCATAACCRAATAA
AtSN1-Bi-F	GTTGTATAAGTTTAGTTTTAATTTTAYGGATYAGTATTAATTT
AtSN1-Bi-R	CAATATACRATCCAAAAAACARTTATTAAAATAATATCTTAA
Primers for RT-PCR
RD29A-F, RT-PCR	CCTGTCGTGTCTTCCGATTACAC
RD29A-R, RT-PCR	GACAATTCGGACAGAGGATGATG
LUC-F, RT-PCR	GGAGAGCAACTGCATAAGGCTATG
LUC-R, RT-PCR	GACGATTCTGTGATTTGTATTCAGC
AtSN1 A-F	ACCAACGTGTTGTTGGCCCAGTGGTAAATC
AtSN1 A-R	AAAATAAGTGGTGGTTGTACAAGC
TSI-F	GAACTCATGGATACCCTAAAATAC
TSI-R	CTCTACCCTTTGCATTCATGAATC
soloLTR-F1, RT-PCR for transcript A	AACTAACGTCATTACATACACATCTTG
soloLTR-R1, RT-PCR for transcript A	AATTAGGATCTTGTTTGCCAGCTA
soloLTR B A217, RT-PCR for transcript B	CATATAACCGAAGCCGAAGGATGTGAAA
soloLTR B A218, RT-PCR for transcript B	CAGAAACCTAAGGAACCATTACACGCTAAACC
AtGP1-F, RT-PCR	ACAGTGCCACAGTTGAGCAG
AtGP1-R, RT-PCR	CAGAAAAATACTCGGTGCCAAT
Primers for real-time PCR
Q-RD29A-F	AACCACCACTCAACACACAC
Q-RD29A-R	AGTCGCACCATTCTCATGATG
Q-LUC-F	CGTTGTTGTTTTGGAGCACG
Q-LUC-R	ACCTTTCGGTACTTCGTCCA
Q-NRPTII-F	TATTGCTGAAGAGCTTGGCG
Q-NRPTII-R	CGATACCGTAAAGCACGAGG
Q-ROS1-F	CCCAATCAATGTCCCAAGGG
Q-ROS1-R	CCCTTTCCAAAAGCAAGCCT
Actin2-F	GAGAGATTCAGATGCCCAGAAGTC
Actin2-R	TGGATTCCAGCAGCTTCCA
IGN5-F, RT-PCR for PolV-dependent transcript	ACATGAAGAAAGCCCAAACC
IGN5-R, RT-PCR for PolV-dependent transcript	GCCGAATAACAGCAAGTCCT
IGN20-F, RT-PCR for PolV-dependent transcript	AAGAACCGGACCAATACGG
IGN20-R, RT-PCR for PolV-dependent transcript	CCACCGCCTCTATTGAAATG
IGN25-F, RT-PCR for PolV-dependent transcript	AAACCCACCTCTTTAGGTCCA
IGN25-R, RT-PCR for PolV-dependent transcript	GGCTTGGAGAGTCCAACAAT
IGN27-F, RT-PCR for PolV-dependent transcript	GGATTTAACGACATTTTTCCCTTCA
IGN27-R, RT-PCR for PolV-dependent transcript	GGCTTAGGGCCCGTAACTAATAAAT
IGN28-F, RT-PCR for PolV-dependent transcript	ATGTGGATGGATTTGTTAACCCTCT
IGN28-R, RT-PCR for PolV-dependent transcript	GAAGAACGAAGAACAATGTGTTGAC
IGN32-F, RT-PCR for PolV-dependent transcript	CCGAAACCACAGCATGTAAT
IGN32-R, RT-PCR for PolV-dependent transcript	TGAAATTTTCGCATCACAACA
Actin2-ChIP-F	GAGAGATTCAGATGCCCAGAAGTC
Actin2-ChIP-R	TGGATTCCAGCAGCTTCCA
RD29A-ChIP-F	ACCACGAAAACAGACGCTTC
RD29A-trans-ChIP-R	CTTTATGTTTTTGGCGTCTTCC
RD29A-endo-ChIP-R	CAAACCCTTTATTCCTGATGATTG
IGN5-ChIP-F	AAGCCCAAACCATACACTAATAATCTAAT
IGN5-ChIP-R	CCGAATAACAGCAAGTCCTTTTAATA
AtSN1-ChIP-F	ACCAACGTGCTGTTGGCCCAGTGGTAAATC
AtSN1-ChIP-R	AAAATAAGTGGTGGTTGTACAAGC
ChIP-HSP70-A512	CTCTTCCTCACACAATCATAAACA
ChIP-HSP70-A513	CAGAATTGTTCGCCGGAAAG
ChIP-PVS1-JR339	GAAAATTAGAGAGTGAAACGAGAGCA
ChIP-PVS1-JR340	TTTATTGGCCTGCCCTATTTG
ChIP-PVS2-JR377	CCTTCAAGGGGTGTGAAAAGA
ChIP-PVS2-JR378	TCTCCTTCTTCGCTGCCAAA
ChIP-PVS3-JR379	CCCACAAAAATGGTTTTCCATC
ChIP-PVS3-JR380	CAAGCCCAACATCTCGGAAA
ChIP-PVS4-JR381	CCCATTGGTCCATTTGGTGT
ChIP-PVS4-JR382	GGGCCTGTAGTGGCCTTGTA
ChIP-PVS5-JR555	AGTTGGATGGAGTCCACGAC
ChIP-PVS5-JR556	CGCTCTCTGCAATTTTGCTT
ChIP-PVS6-JR575	AAGGAGAAGAGACGAGTTGATGA
ChIP-PVS6-JR576	TGCCTCTTGCGAAAACAACA
IGN5_A1_F	TGTGTGAGCATGATTTCCCAATTG
IGN5_A1_R	AACGTTCGGATTGGCCCATA
IGN5_A2_F	TCCAAATGGATCAAAAGTTTTGATTTTATAAGA
IGN5_A2_R	ACCAGTGTCATTTTCTTGATAATTAGTCC
IGN5_A3_F	ACTAATTATCAAGAAAATGACACTGGTAATACA
IGN5_A3_R	TCTTTATACTTATGGTCAGATTCCGTTTATAAAA
IGN5_A4_F	CGGAATCTGACCATAAGTATAAAGATTGATA
IGN5_A4_R	TTGGACCAAGGTCTTACTAACATATTTC
IGN5_A5_F	ATGTGTGGTGGTCCTTCAGG
IGN5_A5_R	AGTTCTTCTAGAAACGGCCCA
IGN5_A6_F	TGATTGGATCAGCTGATAGAATTTTATTAAAC
IGN5_A6_R	GCATTTGTTCTACTCTTCTCGGG
IGN5_A7_F	AGTTGAAAGATGGATCAATGGTTTTTAC
IGN5_A7_R	TGGGCCGAATAACAGCAAGT
IGN5_A8_F	GCTGTTATTCGGCCCAATAGC
IGN5_A8_R	TGAGGTATTCCATAGCCCCTGA
IGN5_A9_F	CCCCTTAAGCGGACATGGTT
IGN5_A9_R	TTCGTCGAGCACTCTTGAGG
IGN5_A10_F	ACGAAGTTTATCACCGCTTCATG
IGN5_A10_R	GAAGCAAAAGCGCCAGAAGT
IGN5_A11_F	TGCTTCCGACTGTTCAGACC
IGN5_A11_R	GCGATAGGATGTCAATTCCGC
AT1TE42205_qF	TTCGCCAGGATTCTACGCAG
AT1TE42205_qR	ATGCGCTTGATGGACACCTT
AT2TE09670_qF	GAGCATCGCTCGACTTTAGT
AT2TE09670_qR	ACCTTTTTATAAACGGACACGGT
AT2TE78320_qF	GCCTTTCTCTTGTTCGCCCT
AT2TE78320_qR	CCGACGAAGAAAACGGCAAG
AT2TE82000_qF	GGTGGTCTTTCGGGGAGAAG
AT2TE82000_qR	TGATCCGGTCAGCCTCAGTA
AT4TE12660_qF	CACCCACCCTAAGCCACATT
AT4TE12660_qR	TGGGAAGCTCCACCACAATC
AT4TE06990_qF	TCACAAGAGGGATAATTTTATTGAGCA
AT4TE06990_qR	GGCATTCTATAGCCCAATGTAATATT
AT5TE47170_qF	TGGATTGAAGGCGGATTGAGA
AT5TE47170_qR	TGTCTTCTGTCTTCATCTCCTTCC
AT5G34790_qF	AAAGCGATCGAGGCAGGAAA
AT5G34790_qR	GTAATGGCTCGTTCCACCCA
AT5TE17325_qF	TTGTGGAAGTGCTACCGTCC
AT5TE17325_qR	CCTTGGTCTTGTGAGCTGGT
AT5G34800_qF	CCTTTCAGCTGTACACGGGT
AT5G34800_qR	CACAGGCCCACAATCTCCAT
AT4TE10320_qF	ATTGCCACAAGGTACGGGAG
AT4TE10320_qR	CCGCCAAGTTGTCTTTGGTG
AT2G05660_qF	GCCTCCCAGCTAAGAACGTT
AT2G05660_qR	GCTGTTGTGGCTGTTGTCTG
At1g03770_qF	TAACTGCGCAGGTAATGGCA
At1g03770_qR	CTCCTTGTACCGCCTCTTCC
At1g60110_qF	AGCAAAAGGGGGTGATGGAG
At1g60110_qR	GATCATCTCCGACCACGACC
At3g23060_qF	ACCGCTTGCTGCATAAGAGT
At3g23060_qR	TTTCGAGACCGAGCTTCACC
At3g29410_qF	GCAGAGGAGAGGTGGCAAAT
At3g29410_qR	CGCTGCTTCTTTGGTGACAC
At5g42370_qF	CCAACCAGGAGGCTCGAATT
At5g42370_qR	CGGTATCTGGTCGTTCCTGG
Primers for Southern probes and small RNA probes
5S rDNA-F, Southern probe amplification	GGATGCGATCATACCAG
5S rDNA-R, Southern probe amplification	GAGGGATGCAMCACSAG
180 bp-F, Southern probe amplification	ACCATCAAAGCCTTGAGAAGCA
180 bp-R, Southern probe amplification	CCGTATGAGTCTTTGTCTTTGTATCTTCT
AtMu1-F, Probe amplification	GTGGATATACCAAAAACACAA
AtMu1-R, Probe amplification	CTTAGCCTTCTTTTCAATCTCA
RD29A-F, Nouthern probe amplification	GGTGAATTAAGAGGAGAGAGGAGG
RD29A-R, Nouthern probe amplification	GTGGTGGTTCCTCTGTTTGATCCATTTTCC
soloLTR-C-F2, Small RNA probe amplification	AATGCATTACAAAAACCTTCTGA
soloLTR-C-R2, Small RNA probe amplification	GGATTCACGATTAGAGAACGTAGA
AtMU1-F, Nouthern probe amplification	GTGGATATACCAAAAACACAA
AtMU1-R, Nouthern probe amplification	CTTAGCCTTCTTTTCAATCTCA
AtSN1 siRNA probe	ACCAACGTGTTGTTGGCCCAGTGGTAAATCTCTCAGATAGAGG
siRNA02 probe	GTTGACCAGTCCGCCAGCCGAT
siRNA1003 probe	ATGCCAAGTTTGGCCTCACGGTCT
ta-siRNA255 probe	TACGCTATGTTGGACTTAGAA
microRNA171 probe	GATATTGGCGCGGCTCAATCA
Primers for complementation test of RDM18
rdm18-1-F	AGATGTGCAAACTTCTTGATG
Flag-R	TTTATCGTCGTCATCTTTGTAATC
Primers for genotyping of mutants
rdm18-1-F	AGATGTGCAAACTTCTTGATG
rdm18-1-R	ACATAACCGGACTTCATCGA
rdm18-2-F	ACATCCATACCAGCTTGAGGG
rdm18-2-R	AGAATACGGTGGTTACTTGAA
pkl-1-F	GACGCATGCACTTGAGACAACTTG
pkl-1-R	ATCACTCATCACAACCCAATTCACT
